# Supplementary material for: Genome-Wide Identification of the PP2C Gene Family and Analyses with Their Expression Profiling in Response to Cold Stress in Wild Sugarcane
Source: Plants (Basel). 2023 Jun 22;12(13):2418. doi: 10.3390/plants12132418 (PMC10346257; doi:10.3390/plants12132418)
Supplement: Supplementary file 1 [file plants-12-02418-s001.zip › supplementary tables.xlsx]

## Sheet: Table S1
Table S1 List of 145 PP2C genes in paper mulberry and their basic characterizations
Original gene ID	Gene ID in this study	Chromosome location	Start site	End site	Forward (+) or reverse (-) strand	cDNA sequence	protein sequence	length of protein	pI	Mw(KDa)
Sspon.01G0007840-1P	Sspp2c1	Chr1A	5324269	5326146	+	ATGGCCGAGATCTGCTGCGAGGTGGCGGCGGCCGGGTCGGACCGGAAGGGGAAGTGCGTCGGCGCGGACGCCGGCAGCCGCGCGGCGCGGCGGCGGAGGATGGAGATCCGGCGGCTCAGGGTGGTGGCCGAGGAGGCGTCCGCCAAGAGGCCGAGGCTGGAGGCGGATGTGGAAGACGCGGTTAGGGGACCGGCGCCGAGGTACGGCGTGACGTCGGTGTGCGGGCGGCGGAGGGACATGGAGGACGCGGTGACGGCCCGCCTTGGGTTCATCAACGGCCACCACTTCTTCGGGGTGTTCGACGGCCACGGCTGCTCACATGTGGCGACGTCGTGCGGGCAGCGGATGCACCAGATCGTGGCCGAGGAGGCGACCGCTGCCACCGGCTCGTCGGCTTCG…	MAEICCEVAAAGSDRKGKCVGADAGSRAARRRRMEIRRLRVVAEEASAKRPRLEADVEDAVRGPAPRYGVTSVCGRRRDMEDAVTARLGFINGHHFFGVFDGHGCSHVATSCGQRMHQIVAEEATAATGSSASDDAARWRDVMEKSYSRMDAEAVGSRETAGPAPTCRCEMQLPKCDHVGSTAVVAVVGPRHLVVANCGDSRAVLCRGGAAIPLSDDHKPDRPDELERIHAAGGRVIYWDGARVFGMLAMSRAIGDSYLKPFVISDPEVRVLERKDGEDEFLILASDGLWDVVSNEVACKVVRTCLRNRAPHPHGGERSSPTSNLSPRQSSGSGGSSSSGDEEAAPSDGLGSESDDGESSEDRACAEAAILLTKLALARQSADNVSVVVVNLRRRPRS*	399	6.29	42.4485
Sspon.01G0002130-1A	Sspp2c2	Chr1A	6040681	6044816	-	ATGCTGGCCGCGGTGATGGACTACTTCAGCTCCTGCTGGGGCCCGCGATCTCGTGCCGGGCACCGGGGCAAGGGCTCCGACGCCGCCGGCCGGCAGGACGGTCTCCTCTGGTACAAGGACGCCGGCCAGCTCGTCACTGGGGAGTTCTCCATGGCCGTGGTGCAGGCCAACCAGCTGCTCGAGGACCAGAGTCAAGTGGAGTCCGGATCGCTCTCCCTCGCTGACCCCGGCCCGCAGGGTACCTTCGTGGGCGTCTATGATGGCCATGGCGGCCCGGAGACATCCCGGTTCATCAATGACCACCTCTTCAACCATCTCAGGAAATTTGCAACTGAGCACAAGTGTGTGTCAGCGGACGTGATCCGGAAAGCTTTCCAAGCAACTGAGGAGGGCTTTGTT…	MLAAVMDYFSSCWGPRSRAGHRGKGSDAAGRQDGLLWYKDAGQLVTGEFSMAVVQANQLLEDQSQVESGSLSLADPGPQGTFVGVYDGHGGPETSRFINDHLFNHLRKFATEHKCVSADVIRKAFQATEEGFVSLVSKEWSMKPQIASVGSCCLVGVICAGTLYVANLGDSRAVLGRLVKATGEVVAMQLSSEHNACREEVRQELQASHPDDPHIVVLKHNVWRVKGLIQISRSIGDVYLKKPEYNREPLHSKFRLRESFQKPILSSEPQITEHRIQPNDQFVIFASDGLWEHLSNQEAVDLVQRNRSETSESRDARSCQEEEMRYSDLKKIDRGVRRHFHDDTTVVVVFLDSNAMSKASWSKSPSVSIRGGGVTLPAKSLAPFSALAQLNSTY*	395	6.71	43.6151
Sspon.01G0005910-1A	Sspp2c3	Chr1A	15328624	15329876	+	ATGAGAGGTTTAAGGCGGTGTCTGCCGTTCGGCGGCGGCGGGTGCTGCTGCGGTGAAGGCGTCGGCAGGGGAGGGAGCGTGGCGGACGGACTGGTGTGGGACGTGGCCCTCAAGGCGCACGCGTCTGGTGACTACTCCATCGCCGTGGCGCAGGCGAACGAGTCGCTCGAGGACCAGGCGCAGGTGCTCGCGGCCCCGGCCGCTACGCTCGTCGGCGTCTTCGACGGGCACGGCGGGCCTGAGGCCGCGCGGTTCGTCAACAGGCGCCTCTTCTCCCATATCCAGGGCTTTGCGGCGGAGAACGGGGGCCTCTCGGCGGAGGTGCTCCAGAAGGCGTTCGGCGCGACGGAGGAGGAGTTCATAGGCCTGGTGCAGAAGTCGTGGCCGTCGCAGCCGAGG…	MRGLRRCLPFGGGGCCCGEGVGRGGSVADGLVWDVALKAHASGDYSIAVAQANESLEDQAQVLAAPAATLVGVFDGHGGPEAARFVNRRLFSHIQGFAAENGGLSAEVLQKAFGATEEEFIGLVQKSWPSQPRIVSVGSCCLVGAIEGGTLYVANLGDSRAVLGRRGDRGNKRVVAERLSQDHNVADEDVRREVAEMHPDEPHIVLNSHGVWRIKGIIQVSRSIGDVYLKKPDICRNNPALQQSLCPFPLRRPVMSAVPSITTRELRPGDRFLIFASDGLWEQLSDEAAVGVVASSPRKGVAMRLVRAAQLEAARKKEVKYDKIRTIEKGQRRHFHDDITVVVLFLDKCRGAERSGPEDIDGTYAPLDVFSYSPAGDHEDPTKPVLR	387	7.13	41.8485
Sspon.01G0007840-1A	Sspp2c4	Chr1A	21822992	21824694	+	ATGGCCGAGATCTGCTGCGAGGTGGCGGCGGCCGGGTTGGACCGGAAGGGGAAGTGCGTCGGCGCGGACGCCGGCAGCCGCGCGGCGCGGCGGAGGAGGATGGAGATCCGGCGGCTCAGGGTGGTGGCCGAGGAGGCGTCCGCCAAGAGGCCGAGGCTGGAGGCGGATGTGGAAGACGCGGTTAGGGGACCGGCGCCGAGGTACGGCGTGACGTCGGTGTGCGGGCGGCGGAGGGACATGGAGGACGCGGTGACCGCCCGCCTTGGGTTCATCAACGGCCACCACTTCTTCGGGGTGTTCGACGGCCACGGCTGCTCACATGTGGCGACGTCGTGCGGGCAGCGGATGCACCAGATCGTGGCCGAGGAGGCGACCGCTGCCGCCGGCTCGTCGACTTCA…	MAEICCEVAAAGLDRKGKCVGADAGSRAARRRRMEIRRLRVVAEEASAKRPRLEADVEDAVRGPAPRYGVTSVCGRRRDMEDAVTARLGFINGHHFFGVFDGHGCSHVATSCGQRMHQIVAEEATAAAGSSTSDDAARWRDVMEKSYSRMDAEAVGSRETAGPAPTCRCEMQLPKCDHVGSTAVVAVVGPRHLVVANCGDSRAVLCSGGAAIPLSDDHKPDRPDELERIHAAGGRVIYWDGARVFGMLAMSRAIGDSYLKPFVISDPEVRVVERKDGEDEFLILASDGLWDVVSNEMACKVVRTCLRNRAPHPHGGERSSPTSNLSPRHSSGSGSSSGDEEGAGPSDGAGSESDDGESGEDRACAEAAILLTKLALARQSADNVSVVVVNLRRRPRS*	398	6.21	42.2593
Sspon.01G0007980-1A	Sspp2c5	Chr1A	22225273	22226935	-	ATGGCGCTCGCCGCCAGCGAGGGGAATCTTTCCCCGGCGCTTCCCCTGGCCACTCTGATCGGCCGCGAGCTCCGCGGCGACGGCACCGAGCACCCGCACGTGCGCTACGGCCACTCTGGCTTCGCCAAGCGCGGCGAGGACTACTTCCTCGTCAAGCCCGACTGCCTCCGCGTCCCCGGAGACCCTTGCTCCTCTTTCTCCGTATTCGCTGTATTCGACGGCCACAATGGCGTGTCGGCGGCGGTGTTCAGCAAGGAGAAATTGCTGGAGCACGTGATGAGCGCCGTCCCGCAGGGCATCAGCCGCGAGGACTGGCTACAGGCGCTGCCGCGCGCGCTCGTCGCAGGATTCGTCAAGACAGACATTGACTTCCAGCGCAAGGGTGAGATGACACCAACA…	MALAASEGNLSPALPLATLIGRELRGDGTEHPHVRYGHSGFAKRGEDYFLVKPDCLRVPGDPCSSFSVFAVFDGHNGVSAAVFSKEKLLEHVMSAVPQGISREDWLQALPRALVAGFVKTDIDFQRKGEMTPTHRHLVILGILAMPLGIWANLAEKMLTLGTGAGETSGTTATLVVVDGFTVTVASVGDSRCILDTHGGLVSLLTVDHRLEENAEERERVTASGGEVSRLNLCGGQEVGPLRCWPGGLCLSRSIGDTDVGEFIVPIPHVKQVKLPNTGGRLIIASDGIWDALSSEIAAQACRGLPAELAAKLVVKQALKTSGLKDDTTCVVVDIIPSDHCSTPTALSPKKNQNKLRSLIFGRRSHSSVGKLSKSASLGSVEEIFEEGSAMLEERH	395	6.13	42.0091
Sspon.01G0011780-1A	Sspp2c6	Chr1A	31890082	31894431	-	ATGGAGGTGCACGCCGACGTCGATGGGTCTGGTGTGCCCCTGGCTGTGCTCCTCAAGCGGGAGATGTGCAACCAGAAGGTGGAGAGGCCGGACATCCTGTTCGGGGAGGCCAACAAGAGCAAGAAAGGGGAGGACTTCACGCTCCTCATGCCCAGGTGCCACCGCACCACGGGCGAAGGTGGCAGCAGTGGCGGCGGCGGAGGCGGCGAGAATGCAGGCGACGACGACACCATTTCCGTGTTTGCGATTTTTGATGGACACAATGGCTCTACAGCTGCCACATACACCCGGGAGAATCTAATAAACAATGTGTTGGCTGCTATACCTCCAAATCTCACAAGCGAGGAGTGGACAGCTGCGTTGCCAAGGGCACTAGTTGCTGGTTTTGTAAAAACAGAC…	MEVHADVDGSGVPLAVLLKREMCNQKVERPDILFGEANKSKKGEDFTLLMPRCHRTTGEGGSSGGGGGGENAGDDDTISVFAIFDGHNGSTAATYTRENLINNVLAAIPPNLTSEEWTAALPRALVAGFVKTDKDFQTKGIINGMSASYISWDPQTVLLQCKLTVTMFSAARSGTTVTFVIIDGWVVTVASVGDSRCILESAEGSVFFLSADHRLDANEEEVERVTASGGDVGRINIAGGAGVVTLRAISLRSLFRLVRSDAGQVDCAYQGLMPTLLQLSNAGGRLVIASDGVWDALRFQEALNYTRGLPAEAAANRIVKEAVTSKGLRDDTTCIVVDILPPEKLSPPLKRPGKGVIKALFRRRPSDEMSEDQMDRGCLEPDVVEEIYEEGSAMLARRL…	497	5.65	53.6721
Sspon.01G0011790-1A	Sspp2c7	Chr1A	31926252	31929108	-	ATGGAGGTGCACGCCGACGTCGATGGGTCCGGTGTGCCCCTGGCCGTGCTCCTCAAGCGGGAGATGTGCAACCAGAAGGTGGAGAGGCCGGACATCCTGTTCGGGGAGGCCAACAAGAGCAAGAAAGGGGAGGACTTCACGCTCCTCATGCCCAGGTGCCACCGCACCACGGGCGAAGGTGGCAGCAGTGGCGGCGGCGGAGGCGGCGAGAATGCAGGCGACGACGACACCATTTCCGTGTTTGCGATTTTTGATGGACACAATGGCTCTACAGCTGCCACATACACCCGGGAGAATCTAATAAACAATGTGTTGGCTGCTATACCTCCAAATCTCACAAGCGAGGAGTGGACAGCTGCGTTGCCAAGGGCACTAGTTGCTGGTTTTGTAAAAACAGAC…	MEVHADVDGSGVPLAVLLKREMCNQKVERPDILFGEANKSKKGEDFTLLMPRCHRTTGEGGSSGGGGGGENAGDDDTISVFAIFDGHNGSTAATYTRENLINNVLAAIPPNLTSEEWTAALPRALVAGFVKTDKDFQTKGIINGMSAARSGTTVTFVIIDGWVVTVASVGDSRCILESAEGSVYFLSADHRLDANEEEVERVTASGGDVGRINIAGGAGLIICFTLPTQIGPLRCWPGGLCLSRSIGDIDVGEFIVPVPHLSNAGGRLVIASDGVWDALRFQEALNYTRGLPAEAAANRIVKEAVTSKGLRDDTTCIVVDILPPEKLSPPLKRPGKGVIKALFRRRPSDEMSEDQMDRGCLEPDVVEEIYEEGSAMLARRLNINYPAGNMFKLHDCAVC…	414	4.94	44.1611
Sspon.01G0013700-1A	Sspp2c8	Chr1A	37749238	37751463	+	ATGAGCGGAGGGGTGGAGCCGGAGACCCCGCCGGGTAGCAGCAGCAGGAGCGGGGGCAGCACGCCCGTGGGCGGCAAGCCGCCACGGCACCACCTCACGTCCATCCGCCACTGCGCCAGCAGCGCCCGCATCGCCGCGGCCTCCGCCGAATTCGGGCTGGATTCGGGGACGCTCAGCTTGATCTCACCTACCGCAGACATCCGTCCGGGCTTCTTGCCTGTGTTCAGGTCGGGGAGTTTCGCGGATATTGGACCCAAATCGTACATGGAGGACGAACATGTCTGTGTGGACAACCTCGTCGAGCACCTTGGACTCCGTGGCCCGGGCATCCCTGCACCGGGTGCCTTTTATGGGGTGTTTGATGGCCATGGTGGTTCTGATGCTGCCTGTTTTGTCCGG…	MSGGVEPETPPGSSSRSGGSTPVGGKPPRHHLTSIRHCASSARIAAASAEFGLDSGTLSLISPTADIRPGFLPVFRSGSFADIGPKSYMEDEHVCVDNLVEHLGLRGPGIPAPGAFYGVFDGHGGSDAACFVRKNILKFITEDCHFPNSIEKAIRSAFVKADHAIADSQSLDRNSGTTALTVLISGRTLLVANAGDCRAVLGKRGRAVELSRDHKPSCTVERLRIENLGGTVFDGYLNGQLAVARAIGDWHMKGSKGSACPLTPEPEFREVRLTEEDEFLIIGCDGLWDVMSSQFAVSMVRKELMEHNDPQRCSRELVQEALRRDCCDNLTVVVVCFSADPPPQIEVPRFRVRRSISMEGLHTLKGALDSNV*	373	6.19	40.0364
Sspon.01G0013840-1A	Sspp2c9	Chr1A	38224163	38227616	+	ATGGATTACTTGAAATCTTGCTGGGGGCCGGCATCACCGGCCGGGCGCCCCCGCAGAGGATCGGACGCTACCGGCCGCCAGGACGGGCTCCTGTGGTACAAGGACGGCGGGCAGGTCGTCGATGGTGAGTTCTCCATGGCCGTGGTCCAGGCCAATAACCTGCTGGAGGACCATAGCCAGGTTGAATCCGGGCCGCTGAGCACATCGGAGCCCGGACTGCAAGGCACCTTCGTCGGGGTCTATGATGGGCATGGTGGCCCGGAGACGGCGCGGTACATCAATGATTATCTCTTCAACCACCTGAGGAGATTCGCATCTGAGCACAAGGGTATGTCAGCAGATGTGATTCGGAAGGCATTCCGAGCGACTGAGGAGGGTTTCATTTCTGTAGTTAGTGAC…	MDYLKSCWGPASPAGRPRRGSDATGRQDGLLWYKDGGQVVDGEFSMAVVQANNLLEDHSQVESGPLSTSEPGLQGTFVGVYDGHGGPETARYINDYLFNHLRRFASEHKGMSADVIRKAFRATEEGFISVVSDQWSVRPQLAAVGSCCLVGVVCSGTLYVANLGDSRAVLGRLVKGTGEVLAMQLSAEHNASYEEVRRELQASHPDDPHVVVLKHNVWRVKGIIQITRSIGDVYLKKPEFNREPLLSKFRLQETFRRPLLSSDPAITVHQIQPTDKFIIFASDGLWEHLSNQEAVDMVQSSPRNGIARKLVKSAMQEAAKKREMRYSDLKKIDRGVRRHFHDDITVIVVFFDSNAMTTAAWSRPSVSLRGGGVPIPSNTLAPFSVPTELNNSY*	394	8.27	43.4782
Sspon.01G0007980-1P	Sspp2c10	Chr1A	66210900	66216033	-	ATGGCGCTCGCCGCCAGCGAGGGGAATCTTTCCCCGGCGCTTCCCCTGGCCACTCTGATCGGCCGCGAGCTCCGCGGCGACGGCACCGAGCACCCGCACGTGCGCTACGGCCACTCTGGCTTCGCCAAGCGCGGCGAGGACTACTTCCTCGTCAAGCCCGACTGCCTCCGCGTCCCCGGAGACCCTTGCTCCTCTTTCTCCGTATTCGCTGTATTCGACGGCCACAATGGCGTGTCGGCGGCGGTGTTCAGCAAGGAGAAATTGCTGGAGCACGTGATGAGCGCCGTCCCGCAGGGCATCAGCCGCGAGGACTGGCTACAGGCGCTGCCGCGCGCGCTCGTCGCAGGATTCGTCAAGACAGACATTGACTTCCAGCGCAAGGGTGAGATGACACCAACA…	MALAASEGNLSPALPLATLIGRELRGDGTEHPHVRYGHSGFAKRGEDYFLVKPDCLRVPGDPCSSFSVFAVFDGHNGVSAAVFSKEKLLEHVMSAVPQGISREDWLQALPRALVAGFVKTDIDFQRKGEMTPTHRHLVILGILAMPLGIWANLAEKMLTLGTGAGETSGTTATLVVVDGFTVTVASVGDSRCILDTHGGLVSLLTVDHRLEENAEERERVTASGGEVSRLNLCGGQEVGPLRCWPGGLCLSRSIGDTDVGEFIVPIPHVKQVKLPNTGGRLIIASDGIWDALSSEIAAQACRGLPAELAAKLVVKQALKTSGLKDDTTCVVVDIIPSDHCSTPTALSPKKNQNKLRSLIFGRRSHSSVGKLSKSASLGSVEEIFEEGSAMLGRNFPSKA…	464	6.67	49.3234
Sspon.01G0031780-1A	Sspp2c11	Chr1A	108499143	108502390	-	ATGCTGGGCCCGCTCCTCAGGCTCCTCTCGGCGTGCGGCGGGGTCTGGCCCACCTCGCCGGCCCCCGGCGCCGCGGCCTCCTCCGGGGACGACTCTGAGGGCCGCGACGGCCTGCTCTGGTGGCGCGACCTCGCGCGCTGCCACGCCGGCGACGTCTCCGTAGCCGTCGCCCAGGCCAACCAGGTGCTCGAGGACCAGTGCCGCCTCGACTCCGCCCCGCCCCTCGGCACCGTCGTCAGCGTCTTCGACGGCCACGGTGGCCCTGACGCCGCCCGCTTCGCCTGCGACCACCTCGTCCCCAACCTCCGAGAGGCGTTCTCCGGTCCTCGGGGCGTCACCGCGGACGCCATCAGGGAGGCGTTCCTGGCCACAGAGGAAGGCTTCCTCGCGCTCGTGTCA…	MLGPLLRLLSACGGVWPTSPAPGAAASSGDDSEGRDGLLWWRDLARCHAGDVSVAVAQANQVLEDQCRLDSAPPLGTVVSVFDGHGGPDAARFACDHLVPNLREAFSGPRGVTADAIREAFLATEEGFLALVSSLWEAQPDIATAGTCCLVGVVHNRTLFVANLGDSRAVLGKKVGRAGQIAAEQLCSEHNASQEAVRQELKAQHPDDAQIVALKHGVWRVRGLIQVSRSIGDVYLKDAKYNTERIKPKFRLSESFSKPLLSADPAIISRNLEPNDCFIIFASDGLWEHLSNQEAVEIVHNHQHAGSARRLIKAALQEAARKREMRYSDLTKIDKKVRRHFHDDITVIVLFINHDLLLKGAPQGQPLSIRCALDY*	376	6.53	40.8004
Sspon.01G0002130-2B	Sspp2c12	Chr1B	5211370	5215380	-	ATGCTGGCCGCGGTGATGGACTACTTCAGCTCCTGCTGGGGCCCGCGATCTCGTGCCGGGCACCGGGGCAAGGGCTCCGACGCCGCCGGCCGGCAGGACGGTCTCCTCTGGTACAAGGACGCCGGCCAGCTCGTCACTGGGGAGTTCTCCATGGCCGTGGTGCAGGCCAACCAGCTGCTCGAGGACCAGAGTCAAGTGGAGTCCGGATCGCTCTCCCTCGCTGACCCCGGCCCGCAGGGTACCTTCGTGGGCGTCTATGATGGCCATGGCGGCCCGGAGACATCCCGGTTCATCAATGACCACCTCTTCAACCATCTCAGGAAATTTGCAACTGAGCACAAGTGTGTGTCAGCGGACGTGATCCGGAAAGCTTTCCAAGCAACTGAGGAGGGCTTTGTT…	MLAAVMDYFSSCWGPRSRAGHRGKGSDAAGRQDGLLWYKDAGQLVTGEFSMAVVQANQLLEDQSQVESGSLSLADPGPQGTFVGVYDGHGGPETSRFINDHLFNHLRKFATEHKCVSADVIRKAFQATEEGFVSLVSKEWSMKPQIASVGSCCLVGVICAGTLYVANLGDSRAVLGRLVKATGEVVAMQLSSEHNACREEVRQELQASHPDDPHIVVLKHNVWRVKGLIQSCQYTFYDITYEVGSYLQISRSIGDVYLKKPEYNREPLHSKFRLRESFQKPILSSEPQITEHRIQPNDQFVIFASDGLWEHLSNQEAVDLVQSSPRNGIARRLVKAAMQEAAKKREMRYSDLKKIDRGVRRHFHDDTTVVVVFLDSNAMSKASWSKSPSVSIRGGGVTL…	418	8.37	46.1763
Sspon.01G0005910-1T	Sspp2c13	Chr1B	14240146	14241782	+	ATGAGAGGTTTAAGGCGGTGTCTGCCGTTCGGCGGCGGCGGGTGCTGCTGCGGTGAAGGCGTCGGCAGGGGAGGGAGCGTGGCGGACGGACTGGTGTGGGACGTGGCCCTCAAGGCGCACGCGTCTGGTGACTACTCCATCGCCGTGGCGCAGGCGAACGAGTCGCTCGAGGACCAGGCGCAGGTGCTCGCGGCCCCGGCCGCTACGCTCGTCGGCGTCTTCGACGGGCACGGCGGGCCTGAGGCCGCGCGGTTCGTCAACAGGCGCCTCTTCTCCCATATCCAGGGCTTTGCGGCGGAGAACGGGGGCCTCTCGGCGGAGGTGCTCCAGAAGGCGTTCGGCGCGACGGAGGAGGAGTTCATAGGCCTGGTGCAGAAGTCGTGGCCGTCGCAGCCGAGG…	MRGLRRCLPFGGGGCCCGEGVGRGGSVADGLVWDVALKAHASGDYSIAVAQANESLEDQAQVLAAPAATLVGVFDGHGGPEAARFVNRRLFSHIQGFAAENGGLSAEVLQKAFGATEEEFIGLVQKSWPSQPRIVSVGSCCLVGAIEGGTLYVANLGDSRAVLGRRGDRGNKRVVAERLSQDHNVADEDVRREVAEMHPDEPHIVLNSHGVWRIKGIIQVSRSIGDVYLKKPDICRNNPALQQSLCPFPLRRPVMSAVPSITTRELRPGDRFLIFASDGLWEQLSDEAAVGVVASSPRKGVAMRLVRAAQLEAARKKEVKYDKIRTIEKGQRRHFHDDITVVVLFLDKCRGAARSGPEDIDGTYAPLDVFSYSPAGDHEDPTKPVLRR*	389	8.06	41.9467
Sspon.01G0005910-2B	Sspp2c14	Chr1B	14328962	14330598	+	ATGAGAGGTTTAAGGCGGTGTCTGCCGTTCGGCGGCGGCGGGTGCTGCTGCGGTGAAGGCGTCGGCAGGGGAGGGAGCGTGGCGGACGGACTGGTGTGGGACGTGGCCCTCAAGGCGCACGCGTCTGGTGACTACTCCATCGCCGTGGCGCAGGCGAACGAGTCGCTCGAGGACCAGGCGCAGGTGCTCGCGGCCCCGGCCGCTACGCTCGTCGGCGTCTTCGACGGGCACGGCGGGCCTGAGGCCGCGCGGTTCGTCAACAGGCGCCTCTTCTCCCATATCCAGGGCTTTGCGGCGGAGAACGGGGGCCTCTCGGCGGAGGTGCTCCAGAAGGCGTTCGGCGCGACGGAGGAGGAGTTCATAGGCCTGGTGCAGAAGTCGTGGCCGTCGCAGCCGAGG…	MRGLRRCLPFGGGGCCCGEGVGRGGSVADGLVWDVALKAHASGDYSIAVAQANESLEDQAQVLAAPAATLVGVFDGHGGPEAARFVNRRLFSHIQGFAAENGGLSAEVLQKAFGATEEEFIGLVQKSWPSQPRIVSVGSCCLVGAIEGGTLYVANLGDSRAVLGRRGDRGNKRVVAERLSQDHNVADEDVRREVAEMHPDEPHIVLNSHGVWRIKGIIQVSRSIGDVYLKKPDICRNNPALQQSLCPFPLRRPVMSAVPSITTRELRPGDRFLIFASDGLWEQLSDEAAVGVVASSPRKGVAMRLVRAAQLEAARKKEVKYDKIRTIEKGQRRHFHDDITVVVLFLDKCRGAARSGPEDIDGTYAPLDVFSYSPAGDHEDPTKPVLRR*	389	8.06	41.9467
Sspon.01G0005910-1P	Sspp2c15	Chr1B	14404106	14405436	+	ATGAGAGGTTTAAGGCGGTGTCTGCCGTTCGGCGGCGGCGGGTGCTGCTGCGGTGAAGGCGTCGGCAGGGGAGGGAGCGTGGCGGACGGACTGGTGTGGGACGTGGCCCTCAAGGCGCACGCGTCTGGTGACTACTCCATCGCCGTGGCGCAGGCGAACGAGTCGCTCGAGGACCAGGCGCAGGTGCTCGCGGCCCCGGCCGCTACGCTCGTCGGCGTCTTCGACGGGCACGGCGGGCCCGAGGCCGCGCGGTTCGTCAACAGGCGCCTCTTCTCCCATATCCAGGGCTTTGCGGCGGAGAACGGGGGCCTCTCGGTGGAGGTGCTCCAGAAGGCGTTCGGCGCGACGGAGGAGGAGTTCATAGGCCTGGTGCAGAAGTCGTGGCCGTCGCAGCCGAGG…	MRGLRRCLPFGGGGCCCGEGVGRGGSVADGLVWDVALKAHASGDYSIAVAQANESLEDQAQVLAAPAATLVGVFDGHGGPEAARFVNRRLFSHIQGFAAENGGLSVEVLQKAFGATEEEFIGLVQKSWPSQPRIVSVGSCCLVGAIEGGTLYVANLGDSRAVLGRRGDRGNKRVVAERLSQDHNVADEDVRREVAEMHPDEPHIVLNSHGVWRIKGIIQVSRSIGDVYLKKPDICRNNPALQQSLCPFPLRRPVMSAVPSITTRELRPGDRFLIFASDGLWEQLSDEAAVGVVASSPRKGVAMRLVRAAQLEAARKKEVKYDKIRTIEKGQRRHFHDDITVVVLFLDKCRGAARSGPEDIDGTYAPLDVFSYSPAGDHEDPTKPVL	386	7.13	41.6623
Sspon.01G0040480-1B	Sspp2c16	Chr1B	41108657	41112177	+	ATGAGCGGAGGGGTGGAGCCGGAGACCCCACCGGGTAGCAGCAGCAGGAGCGGGGGCAGCACGCCCGTGGGCGGCAAGCCGCCACGGCACCACCTCACGTCCATCCGCCACTGCGCCAGCAGCGCCCGCATCGCCGCGGCCTCCGCCGAATTCGGGCTGGATTCGGGGACGCTCAGCTTGATCTCACCTACCGCAGACATCCGTCCGGGCTTCTTGCCTGTGTTCAGGTCGGGGAGTTTCGCGGATATTGGACCCAAATCGTACATGGAGGACGAACATGTCTGTGTGGACAACCTCGTCGAGCACCTTGGACTCCGTGGCCCGGGCATCCCTGCACCGGGTGCCTTCTATGGGGTGTTTGATGGCCATGGTGGTTCTGATGCTGCCTGTTTTGTCCGG…	MSGGVEPETPPGSSSRSGGSTPVGGKPPRHHLTSIRHCASSARIAAASAEFGLDSGTLSLISPTADIRPGFLPVFRSGSFADIGPKSYMEDEHVCVDNLVEHLGLRGPGIPAPGAFYGVFDGHGGSDAACFVRKNILKFITEDCHFPNSIEKAIRSAFVKADHAIADSQTLLVANAGDCRAVLGKRGRAVELSRDHKPSCTVERLRIENLGGTVFDGYLNGQLAVARAIGDWHMKGSKGSACPLTPEPEFREVRLTEEDEFLIIGCDGLWDVMSSQFAVSMVRKELMEHNDPQRCSRELVQEALRRDCCDNLTVVVVCFSADPPPQIEVPRFRVRRSISMEGLHTLKGALDSNV*	355	6.07	38.1933
Sspon.01G0013840-2B	Sspp2c17	Chr1B	45115734	45120464	-	ATGCTATCGGCTGCGATGGATTACTTGAAATCTTGCTGGGGGCCGGCATCACCGGCAGGGCGCCCCCGCAAAGGATCGGATGCCACCGGCCGCCAGGACGGGCTCCTGTGGTACAAGGACGGCGGGCAGGTCGTAGATGGTGAGTTCTCCATGGCCGTGGTCCAGGCTAATAACCTGCTGGAGGACCATAGCCAGGTTGAATCCGGGCCGCTGAGCACATCGGAGCCCGGACTGCAAGGCACCTTCGTCGGGGTCTATGATGGGCATGGTGGCCCGGAGACGGCGCGGTACATCAATGATCATCTCTTCAACCACCTGAGGAGATTCGCATCTGAGCACAAGGGCATGTCAGCAGATGTGATTCGGAAGGCATTCCGAGCGACTGAGGAGGGTTTCATT…	MLSAAMDYLKSCWGPASPAGRPRKGSDATGRQDGLLWYKDGGQVVDGEFSMAVVQANNLLEDHSQVESGPLSTSEPGLQGTFVGVYDGHGGPETARYINDHLFNHLRRFASEHKGMSADVIRKAFRATEEGFISLVSDQWSVRPQLAAVGSCCLVGVVCSGTLYVANLGDSRAVLGRLVKGTGEVLAMQLSAEHNASYEEVRRELQALHPDDPHVVVLKHNVWRVKGIIQITRSIGDVYLKKPEFNREPLYSKFRLQETFRRPLLSSDPAITVHQIQPTDKFIIFASDGLWEHLSNQEAVDMVQSSPRNGIARKLVKSAMQEAAKKREMRYSDLKKIDRGVRRHFHDDITVIVVFFDSNAMTTAAWSRPSVSLRGGGVPIPSNTLAPFSVPTELNNSY*	399	8.26	43.9879
Sspon.01G0031780-2B	Sspp2c18	Chr1B	105911525	105924561	-	ATGCTGGGCCCGCTCCTCAGGCTCCTCTCGGCGTGCGGCGGGGTCTGGCCCACCTCGCCGGCCCCCGGCGCCCACGCCTCCTCCTCCGGGGACGACTCTGAGGGCCGCGACGGCCTGCTCTGGTGGCGCGACCTCGCGCGCTGCCACGCCGGCGACGTCTCCGTAGCCGTCGCCCAGGCCAACCAGGTGCTCGAGGACCAGTGCCGCCTCGACTCCGCCCCGCCCCTCGGCACCGTCGTCAGCGTCTTCGACGGCCACGGTGGCCCTGACGCCGCCCGCTTCGCCTGCGACCACCTCGTCCCCAACCTCCGAGAGGCGTTCTCCGGCCCTCGGGGCGTCACCGCGGACGCCATCAGGGAGGCGTTCCTGGCCACGGAGGAAGGCTTCCTCGCCCTCGTG…	MLGPLLRLLSACGGVWPTSPAPGAHASSSGDDSEGRDGLLWWRDLARCHAGDVSVAVAQANQVLEDQCRLDSAPPLGTVVSVFDGHGGPDAARFACDHLVPNLREAFSGPRGVTADAIREAFLATEEGFLALVSSLWEAQPDIATAGTCCLVGVVHNRTLFVANLGDSRAVLGKKVGRAGQIAAEQLCSEHNASQEAVRQELKAQHPDDAQIVALKHGVWRVRGLIQVSRSIGDVYLKDAKYNTERIKPKFRLSESFSKPLLSADPAIISRNLEPNDRFIIFASDGLWEHLSNQEAVEIVHNHQHAGSARRLIKAALQEAARKREMRYSDLTKIDKKIDATKVKTNSDFLTVTDDVQQGNIVGPQIPDQLGPEMG*	376	6.07	40.5638
Sspon.01G0028590-2B	Sspp2c19	Chr1B	112703480	112706116	+	ATGTTGAGGGCGGTGGCGAGGTGCTGCGGCCACTGGCCGCCGGGCGCCGCGGCGGCGGACGGGATGCTGTGGCAGACGGAGCTGCGGCCGCACGCGGCGGGGGAGTTCTCGATGGCAGCGGCGCAGGCCAACCTGGCCATGGAGGACCAGGCGCAGGTGCTGGCCTCCCCGGCCGCCACGCTCGTCGGCATCTACGACGGACACGGCGGGGCCGACGCCTCCCGGTTCCTCCGATCCCGACTCTTCCCCCATGTCCAACGCTTCGCGAGGGAGCAGGGGGGCATGAGCGCGGAGGCGATTCGGAGCGCGTTCGGCGCGGCCGAGGAAGAGTTCCATAATCAGGTGAGGCAGGAGTGGACGAAGCGGCCGCGGCTGGCAGCTGTGGGCTCATGCTGCCTG…	MLRAVARCCGHWPPGAAAADGMLWQTELRPHAAGEFSMAAAQANLAMEDQAQVLASPAATLVGIYDGHGGADASRFLRSRLFPHVQRFAREQGGMSAEAIRSAFGAAEEEFHNQVRQEWTKRPRLAAVGSCCLLGAISGDTLYVANVGDSRAVLCRRVVGGGVAVAERLSTEHNAASEEVRRELAALNPDDTQIVVHARGAWRVKGIIQVSRSIGDFYLKKPEYSLDPLFRQVGAPIPLKRPALSAEPSVQVRKLKPNDLFLIFASDGLWEHLSDDDAVQIVFKNPRTGIANRLVKAALKEATRKREVRYRDLRTIDRGVRRHFHDDISVVVIYLDRHRERRHTRVIDSSSNCTSAPVDIYSSNTHQSAEPLHAYKS*	378	9.26	41.6102
Sspon.01G0028590-1P	Sspp2c20	Chr1B	112999423	113001692	+	ATGTTGAGGGCGGTGGCGAGGTGCTGCGGCCACTGGCCGCCGGGCGCCGCGGCGGCGGACGGGATGCTGTGGCAGACGGAGCTGCGGCCGCACGCGGCGGGGGAGTTCTCGATGGCAGCGGCGCAGGCTAATCTGGCCATGGAGGACCAGGCGCAGGTGCTGGCCTCCCCGGCCGCCACGCTCGTCGGCATCTACGACGGACACGGCGGGGCCGACGCCTCCCGGTTCCTCCGATCCCGACTCTTCCCCCATGTCCAACGCTTCGCGAGGGAGCAGGGGGGCATGAGCGCGGAGGCGATTCGGAGCGCGTTCGGCGCGGCCGAGGAGGAGTTCCATAATCAGGTGAGGCAGGAGTGGACGAAGCGGCCGCGGCTGGCAGCTGTGGGCTCATGCTGCCTG…	MLRAVARCCGHWPPGAAAADGMLWQTELRPHAAGEFSMAAAQANLAMEDQAQVLASPAATLVGIYDGHGGADASRFLRSRLFPHVQRFAREQGGMSAEAIRSAFGAAEEEFHNQVRQEWTKRPRLAAVGSCCLLGAISGDTLYVANVGDSRAVLGRRVVGGGVAVAERLSTEHNAASEEVRRELAALNPDDTQIVVHARGAWRVKGIIQVSRSIGDFYLKKPEYSLDPLFRQVGAPIPLKRPALSAEPSIQVRKLKPNDLFLIFASDGLWEHLSDDDAVQIVFKNPRTGIANRLVKAALKEATRKREVRYRDLRTIDRGVRRHFHDDISVVVIYLDRHRERRHTRVIDSSSNCTSAPVDIYSSNTHQSAEPLHAYKS*	378	9.33	41.5782
Sspon.01G0050660-1C	Sspp2c21	Chr1C	6012950	6016973	+	ATGCTGGCCGCGGTGATGGACTACTTCAGCTCCTGCTGGGGCCCGCGATCTCGTGCCGGGCACCGGGGCAAGGGCTCCGACGCCGCCGGCCGGCAGGACGGTCTCCTCTGGTACAAGGACGCCGGCCAGCTCGTCACTGGGGAGTTCTCCATGGCCGTGGTGCAGGCCAACCAGCTGCTCGAGGACCAGAGCCAAGTGGAGTCCGGATCGCTCTCCCTCGCTGACCCCGGCCCGCAGGGTACCTTCGTGGGCGTCTATGATGGCCATGGCGGCCCGGAGACATCCCGGTTCATCAATGACCACCTCTTCAACCATCTCAGGAAATTTGCAACTGAGCACAAGTGTGTGTCAGCGGACGTGATCCGGAAAGCTTTCCAAGCAACTGAGGAGGGCTTTGTT…	MLAAVMDYFSSCWGPRSRAGHRGKGSDAAGRQDGLLWYKDAGQLVTGEFSMAVVQANQLLEDQSQVESGSLSLADPGPQGTFVGVYDGHGGPETSRFINDHLFNHLRKFATEHKCVSADVIRKAFQATEEGFVSLVSKEWSMKPQIASVGSCCLVGVICAGTLYVANLGDSRAVLGRLVKATGEVVAMQLSSEHNACREEVRQELQASHPDDPHIVVLKHNVWRVKGLIQISRSIGDVYLKKPEYNREPLHSKFRLRESFQKPILSSEPQITEHRIQPNDQFVIFASDGLWEHLSNQEAVDLVQSSPRNGIARRLVKAAMQEAAKKREMRYSDLKKIDRGVRRHFHDDTTVVVVFLDSNAMSKASWSKSPSVSIRGGGVTLPAKSLAPFSAPAQLNSTY*	400	8.79	43.9979
Sspon.01G0052290-1C	Sspp2c22	Chr1C	21363775	21365958	+	ATGTCTTGCACGGTGGCCATCCCGAGCTCGCCTGTCTTCTCGCCCTCACGCCGCCCGCTCTCCTGCAAGGCCGTTTCTGCCTCGCCGGAGCCCGCCGTCGCCGTCGCCGTCTCCGCCTCCTCACCGGCGCCCGCGCCCGCCGCCGCCGCCGGCTCGCCGCTCCGCCCCTTCGCGCTCCGCGCGCTGCTCCGGGAGGAGGTCTCCCCGTCTCCGCCCCAGCCGCCCTCCGCCGCCGCGGTGGCCTCGGCACCTACTGGGGCCGTGCTGAAGCGGCGGCGACCGGCGCCGCTCGTGGTGCCGGCGTCCGGCGCGGCGGCGGCGGCTGCTGCTGCGGCCGCGGTTGCCGCTGTGGAGGAAGATCCGAGGAACGAGGTGGAGGAGGAGGGGGAGGAGTTCGCG…	MSCTVAIPSSPVFSPSRRPLSCKAVSASPEPAVAVAVSASSPAPAPAAAAGSPLRPFALRALLREEVSPSPPQPPSAAAVASAPTGAVLKRRRPAPLVVPASGAAAAAAAAAAVAAVEEDPRNEVEEEGEEFAAYCRRGKGRRRVEMEDRHVAKVALGGDPQVALFGVFDGHGGKNAAEFAAENMPKFIAEEFKKVNGGEIEGAVKRGYLRTDEEFLKRDESGGACCVTAVLQKGGLVVSNAGDCRAVLSRGGKAEALTSDHRASREDEKERIENLGGFVVNYRGTWRVQGSLAVSRGIGDGHLKQWVVADPDTRTLLIDQQCEFLILASDGLWDKIDNQEAVDLARPLCISNDKTSRMAACRMLTETSISRGSTDDISVVIVQLQKFSSS*	392	6.2	41.1436
Sspon.01G0052290-1P	Sspp2c23	Chr1C	21661816	21663823	+	ATGTCTTGCACGGTGGCCATCCCGAGCTCGCCTGTCTTCTCGCCCTCACGCCGCCCGCTCTCCTGCAAGGCCGCTTCTGCCTCGCCGGAGCCCGCCGTCGCCGTCGCCGTCTCCGCCTCCTCACCGGCGCCCGCGCCCGCCGCCGCCGCCGGCTCGCCGCTCCGCCCCTTCGCGCTCCGCGCGCTGCTCCGGGAGGAGGTCTCCCCGTCTCCGTCGCCCCAGCCGCCCTCCGCCGCCGCGGTGGCCTCGGCACCTACTGGGGCCGTGCTGAAGCGGCGGCGACCGGCGCCGCTCGTGGTGCCGGCGTCCGGCGCGGCGGCGGCGGCTGCTGCTGCGGCCGCGGTTGCCGCTGTGGAGGCAGATCCGAGGAACGAGGTGGAGGAGGAGGGGGAGGAGTTC…	MSCTVAIPSSPVFSPSRRPLSCKAASASPEPAVAVAVSASSPAPAPAAAAGSPLRPFALRALLREEVSPSPSPQPPSAAAVASAPTGAVLKRRRPAPLVVPASGAAAAAAAAAAVAAVEADPRNEVEEEGEEFAAYCRRGKGRRRVEMEDRHVAKVALGGDPQVALFGVFDGHGGKNAAEFAAENMPKFIAEEFKKVNGGEIEGAVKRGYLRTDEEFLKRDESGGACCVTAVLQKGGLVVSNAGDCRAVLSRGGKAEALTSDHRASREDEKERIENLGGFVVNYRGTWRVQGSLAVSRGIGDGHLKQWVVADPDTRTLLVDQQCEFLILASDGLWDKIDNQEAVDLARPLCISNDKTSRMAACRMLTETSISRGSTDDISVVIVQLQKFSSS*	393	6.49	41.1305
Sspon.01G0013700-2C	Sspp2c24	Chr1C	38254292	38256509	+	ATGAGCGGAGGGGTGGAGCCGGAGACCCCACCGGGTAGCAGCAGCAGGAGCGGGGGCAGCACGCCCGTGGGCGGCAAGCCGCCACGGCACCACCTCACGTCCATCCGCCACTGCGCCAGCAGCGCCCGCATCGCCGCGGCCTCCGCCGAATTCGGGCTGGATACGGGGACGCTCAGCTTGATCTCACCTACCGCAGACATCCGTTCGGGCTTCTTGCCTGTGTTCAGGTCGGGGAGTTTCGCGGATATTGGACCCAAATCGTACATGGAGGACGAACATGTTTGTGTGGACAACCTCGTCGAGCACCTTGGACTCCGTGGTCCGGGCATCCCTGCACCGGGTGCCTTCTATGGGGTGTTTGATGGCCATGGTGGTTCTGATGCTGCCTGTTTTGTCCGG…	MSGGVEPETPPGSSSRSGGSTPVGGKPPRHHLTSIRHCASSARIAAASAEFGLDTGTLSLISPTADIRSGFLPVFRSGSFADIGPKSYMEDEHVCVDNLVEHLGLRGPGIPAPGAFYGVFDGHGGSDAACFVRKNILKFITEDCHFPNSIEKAIRSAFVKADHAIADSQSLDRNSGTTALTVLISGRTLLVANAGDCRAVLGKRGRAVELSRDHKPSCTVERLRIENLGGTVFDGYLNGQLAVARAIGDWHMKGSKGSACPLTPEPEFREVRLTEEDEFLIIGCDGLWDVMSSQFAVSMVRKELMEHNDPQRCSRELVQEALRRDCCDNLTVVVVCFSADPPPQIEVPRFRVRRSISMEGLHTLKGALDSNV*	373	6.19	40.0404
Sspon.01G0013840-3C	Sspp2c25	Chr1C	38785850	38790626	+	ATGCTATCGGCTGCGATGGATTACTTGAAATCTTGCTGGGGGCCGGCATCACCGGCAGGGCGCCCCCGCAAAGGATCGGATGCCACCGGCCGCCAGGACGGGCTCCTGTGGTACAAGGACGGCGGGCAGGTCGTAGATGGTGAGTTCTCCATGGCCGTGGTCCAGGCTAATAACTTGCTGGAGGACCATAGCCAGGTTGAATCCGGGCCGCTGAGCACATCGGAGCCCGGACTGCAAGGCACCTTCGTCGGGGTCTATGATGGGCATGGTGGCCCGGAGACGGCGCGGTACATCAATGATCATCTCTTCAACCACCTGAGGAGATTCGCATCTGAGCACAAGGGCATGTCAGCAGATGTGATTCGGAAGGCATTCCGAGCGACTGAGGAGGGTTTCATT…	MLSAAMDYLKSCWGPASPAGRPRKGSDATGRQDGLLWYKDGGQVVDGEFSMAVVQANNLLEDHSQVESGPLSTSEPGLQGTFVGVYDGHGGPETARYINDHLFNHLRRFASEHKGMSADVIRKAFRATEEGFISLVSDQWSVRPQLAAVGSCCLVGVVCSGTLYVANLGDSRAVLGRLVKGTGEVLAMQLSAEHNASYEEVRRELQALHPDDPHVVVLKHNVWRVKGIIQITRSIGDVYLKKPEFNREPLYSKFRLQETFRRPLLSSDPAITVHQIQPTDKFIIFASDGLWEHLSNQEAVDMVQSSPRNGIARKLVKSAMQEAAKKREMRYSDLKKIDRGVRRHFHDDITVIVVFFDSNAMTTAAWSRPSVSLRGGGVPIPSNTLAPFSVPTELNNSY*	399	8.26	43.9879
Sspon.01G0050660-2D	Sspp2c26	Chr1D	5890913	5894712	+	ATGCTGGCCGCGGTGATGGACTACTTCAGCTCCTGCTGGGGCCCGCGATCTCGTGCCGGGCACCGGGGCAAGGGCTCCGACGCCGCCGGCCGGCAGGACGGTCTCCTCTGGTACAAGGACGCCGGCCAGCTCGTCACTGGGGAGTTCTCCATGGCCGTGGTGCAGGCCAACCAGCTGCTCGAGGACCAGAGCCAAGTGGAGTCCGGATCGCTCTCCCTCGCTGACCCCGGCCCGCAGGGTACCTTCGTGGGCGTCTATGATGGCCATGGCGGCCCGGAGACATCCCGGTTCATCAATGACCACCTCTTCAACCATCTCAGGAAATTTGCAACTGAGCACAAGTGTGTGTCAGCGGACGTGATCCGGAAAGCTTTCCAAGCAACTGAGGAGGGCTTTGTT…	MLAAVMDYFSSCWGPRSRAGHRGKGSDAAGRQDGLLWYKDAGQLVTGEFSMAVVQANQLLEDQSQVESGSLSLADPGPQGTFVGVYDGHGGPETSRFINDHLFNHLRKFATEHKCVSADVIRKAFQATEEGFVSLVSKEWSMKPQIASVGSCCLVGVICAGTLYVANLGDSRAVLGRLVKASGEVVAMQLSSEHNACREEVRQELQASHPDDPHIVVLKHNVWRVKGLIQISRSIGDVYLKKPEYNREPLHSKFRLRESFQKPILSSEPQITEHRIQPNDQFVIFASDGLWEHLSNQEAVDLVQSSPRNGIARRLVKAAMQEAAKKREMRYSDLKKIDRGVRRHFHDDTTVVVVFLDSNAMSKASWSKSPSVSIRGGGVTLPAKSLAPFSAPAQLNSTY*	400	8.79	43.9839
Sspon.01G0007840-2D	Sspp2c27	Chr1D	19071557	19073747	+	ATGGCCGAGATCTGCTGCGAGGTGGCGGCGGCCCGGTCGGACCGGAAGGGGAAGTGCGTCGGCGCGGACGCCGGCAGCCGCGCGGCGCGGCGGCGGAGGATGGAGATCCGGCGGCTCAGGGTGCTGGCCGAGGAGGCGTCCGCCAAGAGGCCGAGGCTGGAGGCGGATGTGGAAGACGCGGTTAGGGGACCGGCTCCGAGGTACGGCGTGACGTCGGTGTGCGGGCGGCGGAGGGACATGGAGGACGCGGTGACCGCCCGCCTTGGGTTCATCAACGGCCACCACTTCTTCGGGGTGTTCGACGGCCACGGCTGCTCACATGTGGCGACGTCGTGCGGGCAGCGGATGCACCAGATCGTGGCCGAGGAGGCGACCGCTGCCGCCGGCTCGTCGGTTTCG…	MAEICCEVAAARSDRKGKCVGADAGSRAARRRRMEIRRLRVLAEEASAKRPRLEADVEDAVRGPAPRYGVTSVCGRRRDMEDAVTARLGFINGHHFFGVFDGHGCSHVATSCGQRMHQIVAEEATAAAGSSVSDDAARWRDVMEKSYSRMDAEAVGSRETAGPAPTCRCEMQLPKCDHVGSTAVVAVVGPRHLVVANCGDSRAVLCSGGATIPLSDDHKPDRPDELERIHAAGGRVIYWDGARVFGMLAMSRAIGDSYLKPFVISDPEVRVVERKDGEDEFLILASDGLWDVVSNEVACKVVRTCLRNRAPHPHGGERSSPTSNLSPRHSSGSGSSSGDEEGAGPSDGAGSESDDGESGEDRACAEAAILLTKLALARQSADNVSVVVVNLRRRPRS*	398	6.33	42.3424
Sspon.01G0052290-2D	Sspp2c28	Chr1D	20916471	20918353	+	ATGTCTTGCACGGTGGCCATCCCGAGCTCGCCTGTCTTCTCGCCCTCACGCCGCCCGCTCTCCTGCAAGGCCGCTTCTGCCTCGCCGGAGCCCGCCGTCTCCGCCTCCTTACCGGCGCCCGCGCCCGCCGCCGCCGCCGGCTCGCCGCTCCGCCCCTTCGCGCTCCGCGCGCTGCTCCGGGAGGAGGTCTCCCCGTCTCCGTCGCCCCAGCCGCCCTCCGCCGCCGCGGTGGCCTCGGCACCTACTGGGGCCGTGCTGAAGCGGCGGCGACCGGCGCCGCTCGTGGTGCCGGCGTCCGGCGCGGCGGCGGCTGCTGCTGCTGCGGCGGCGGTTGCCGCTGTGGAGGCAGATCCGAGGAACGAGGTGGAGGAGGAGGGGGAGGAGTTCGCGGCGTACTGC…	MSCTVAIPSSPVFSPSRRPLSCKAASASPEPAVSASLPAPAPAAAAGSPLRPFALRALLREEVSPSPSPQPPSAAAVASAPTGAVLKRRRPAPLVVPASGAAAAAAAAAAVAAVEADPRNEVEEEGEEFAAYCRRGKGRRRVEMEDRHVAKVALGGDPQVALFGVFDGHGGKNAAEFAAENMPKFIAEEFKKVNGGEIEGAVKRGYLRTDEEFLKRDESGGACCVTAVLQKGGLVVSNAGDCRAVLSRGGKAEALTSDHRASREDEKERIENLGGFVVNYRGTWRVQGSLAVSRGIGDGHLKQWVVADPDTRTLLVDQQCEFLILASDGLWDKIDNQEAVDLARPLCISNDKTSRMAACRMLTETSISRGSTDDISVVIVQLQKFSSS*	389	6.49	40.8162
Sspon.01G0013700-3D	Sspp2c29	Chr1D	40185590	40188848	-	ATGAGCGGAGGGGTGGAGCCGGAGACCCCACCGGGTAGCAGCAGCAGCAGGAGCGGGGGCAGCACGCCCGTGGGCGGCAAGCCGCCACGGCACCATCTCACGTCCATCCGCCACTGCGCCAGCAGCGCCCGCATCGCCGCGGCCTCCGCCGAATTCGGGCTGGATTCGGGGACGCTCAGCTTGATCTCACCTACCGCAGACATCCGTTCGGGCTTCTTGCCTGTGTTCAGGTCGGGGAGTTTCGCGGATATTGGACCCAAATCGTACATGGAGGACGAACATGTCTGTGTGGACAACCTCGTCGAGCACCTTGGACTCCGTGGCCCGGGCATCCCTGCACCGGGTGCCTTCTATGGGGTGTTTGATGGCCATGGTGGTTCTGATGCTGCCTGTTTTGTC…	MSGGVEPETPPGSSSSRSGGSTPVGGKPPRHHLTSIRHCASSARIAAASAEFGLDSGTLSLISPTADIRSGFLPVFRSGSFADIGPKSYMEDEHVCVDNLVEHLGLRGPGIPAPGAFYGVFDGHGGSDAACFVRKNILKFITEDCHFPNSIEKAIRSAFVKADHAIADSQSLDRNSGTTALTVLISGRTLLVANAGDCRAVLGKRGRAVELSRDHKPSCTVERLRIENLGGTVFDGYLNGQLAVARAIGDWHMKGSKGSACPLTPEPEFREVRLTEEDEFLIIGCDGLWDVMSSQFAVSMVRKELMEHNDPQRCSRELVQEALRRDCCDNLTVVVVCFSADPPPQIEVPRFRVRRSISMEGLHTLKGALDSNV*	374	6.19	40.1134
Sspon.01G0013840-4D	Sspp2c30	Chr1D	40683614	40688075	+	ATGCTATCGGGTGCGATGGATTACTTGAAATCTTGCTGGGGCCCGGCATCACCGGCCGGGCGCCCCCGCAGAGGATCGGACGCCACCGGCCGCCAGGACGGGCTCCTGTGGTACAAGGACGGCGGGCAGGTCGTCGATGGTGAGTTCTCCATGGCCGTGGTCCAGGCCAATAACCTGCTGGAGGACCATAGCCAGGTTGAATCCGGGCCGCTGAGCACATCGGAGCCCGGACTGCAAGGCACCTTCGTCGGGGTCTATGATGGGCATGGTGGCCCGGAGACGGCGCGGTACATCAATGATTATCTCTTCAACCACCTGAGGAGATTCGCATCTGAGCACAAGAGCATGTCAGCAGATGTGATTCGGAAGGCATTCCGAGCGACTGAGGAGGGTTTCATT…	MLSGAMDYLKSCWGPASPAGRPRRGSDATGRQDGLLWYKDGGQVVDGEFSMAVVQANNLLEDHSQVESGPLSTSEPGLQGTFVGVYDGHGGPETARYINDYLFNHLRRFASEHKSMSADVIRKAFRATEEGFISLVSDQWSVRPQLAAVGSCCLVGVVCSGTLYVANLGDSRAVLGRLVKGTGEVLAMQLSAEHNASYEEVRRELQALHPDDPHVVVLKHNVWRVKGIIQITRSIGDVYLKKPEFNREPLYSKFRLQETFRRPLLSSDPAITVHQIQPTDKFIIFASDGLWEHLSNQEAVDMVQSSPRNGIARKLVKSAMQEAAKKREMRYSDLKKIDRGVRRHFHDDITVIVVFFDSNAMTTAAWSRPSVSLRGGGVPIPSNTLAPFSVPTELNNSY*	399	8.26	44.0579
Sspon.01G0028590-3D	Sspp2c31	Chr1D	96698198	96700472	-	ATGTTGAGGGCGGTGGCGAGGTGCTGCGGCCACTGGCCGCCGGGCGCCGCGGCGGCGGACGGGATGCTGTGGCAGACGGAGCTGCGGCCGCACGCGGCGGGGGAGTTCTCGATGGCAGCGGCGCAGGCCAACCTGGCCATGGAGGACCAGGCGCAGGTGCTGGCCTCCCCGGCCGCCACGCTCGTCGGCATCTACGACGGACACGGCGGGGCCGACGCCTCCCGGTTCCTCCGATCCCGACTCTTCCCCCATGTCCAACGCTTCGCGAGGGAGCAGGGGGGCATGAGCGCGGAGGCGATTCGGAGCGCGTTCGGCGCGGCCGAGGAAGAGTTCCATAATCAGGTGAGGCAGGAGTGGACGAAGCGGCCGCGGCTGGCAGCTGTGGGCTCATGCTGCCTG…	MLRAVARCCGHWPPGAAAADGMLWQTELRPHAAGEFSMAAAQANLAMEDQAQVLASPAATLVGIYDGHGGADASRFLRSRLFPHVQRFAREQGGMSAEAIRSAFGAAEEEFHNQVRQEWTKRPRLAAVGSCCLLGAISGDTLYVANVGDSRAVLGRRVVGGGVAVAERLSTEHNAASEEVRRELAALNPDDTQIVVHARGAWRVKGIIQVSRSIGDFYLKKPEYSLDPLFRQVGAPIPLKRPALSAEPSIQVRKLKPNDLFLIFASDGLWEHLSDDDAVQIVFKNPRTGIANRLVKAALKEATRKREVRYRDLRTIDRGVRRHFHDDISVVVIYLDRHRERRHTRVIDSSSNCTSAPVDIYSSNTHQSAEPLHAYKS	377	9.33	41.5782
Sspon.01G0031780-3D	Sspp2c32	Chr1D	109161436	109164537	-	CCTCGCCCCCCTCGCCCCTCCCCACACCGCACCACACCACCGAAACTGCCCCGCCTCCGCAGCCGCCGCCCGCGCCCGCGCCCGCTCGTCCTCCCCGCGCCGCCTCGGGGACGCCCCGGTCGGCGATGTGGCGGGAGCATGCTGGGCCCGCTCCTCAGGCTCCTCTCGGCGTGCGGCGGGGTCTGGCCCACGTCGCCGGCCCCCGGCGCCCACGCCGCCGCGGCCTCCTCCTCCTCCTCCTCCTCCTCCGGGGACGACTCTGAGGGCCGCGACGGCCTGCTCTGGTGGCGCGACCTCGCGCGCTGCCACGCCGGCGACGTCTCCGTAGCCGTCGCCCAGGCCAACCAGGTGCTCGAGGACCAGTGCCGCCTCGACTCCGCCCCGCCCTTCGGCACCGTC…	PRPPRPSPHRTTPPKLPRLRSRRPRPRPLVLPAPPRGRPGRRCGGSMLGPLLRLLSACGGVWPTSPAPGAHAAAASSSSSSSSGDDSEGRDGLLWWRDLARCHAGDVSVAVAQANQVLEDQCRLDSAPPFGTVVSVFDGHGGPDAARFACDHLVPNLREAFSGPRGVTADAIREAFLATEEGFLALVSSLWEAQPDIATAGTCCLVGVVHNRTLFVANLGDSRAVLGKKVGRAGQITAEQLCSEHNANQEAVRQELKAQHPDDAQIVALKHGVWRVRGLIQVSRSIGDVYLKDAKYNTERIKPKFRLSESFSKPLLSADPAIISRNLEPNDCFIIFASDGLWEHLSNQEAVEIVHNHQHAGSARRLIKAALQEAARKREMRYSDLTKIDKKVLRKDNPS…	404	9.38	43.8017
Sspon.02G0005100-1P	Sspp2c33	Chr2A	15952402	15955466	-	ATGGGGAACTGCGTGGCGAGCGGCGGCACGACGACGGTCACGGCGGCCGGTGCTGCAGGGGAGGACGGGAGGCGGCGGGGGAGGAGGTGGAAGGCGCCGCGGGAGGAGCAGCTCGGTTCGGTCCCCGGCCGGATCTTCTCCAACGACGGCCGCAGCCGCACCGCCGCCGTGTTCACGCAGCAGGGGCGGAAGGGGATCAATCAGGACGCCATGCTCGTCTGGGATGTAAGCCACCGAATCTCTCGCCCATCTCTATCTCTCCCCTGTTCCTCCCGCCGTCAATTTGTTCTACCGAGGATGGTGGTGGTAATGGTGGTGGAGTGTCTGTCGCCTTGGCAGGGGTTCGGCGGGGAGGACGACGTCGTGCTGTGTGGGGTGTTCGACGGGCACGGCCCGCAT…	MGNCVASGGTTTVTAAGAAGEDGRRRGRRWKAPREEQLGSVPGRIFSNDGRSRTAAVFTQQGRKGINQDAMLVWDVSHRISRPSLSLPCSSRRQFVLPRMVVVMVVECLSPWQGFGGEDDVVLCGVFDGHGPHGHLVARRVRDALPLKLMSAVRASKAGFDMPAAAWRKAFASAYKAMDKDLRSHAILDCFCSGSTAVTVLKLGSDLCMANIGDSRAVLGSRNSGGAGGMVAVQLTVDLKPDVPSEAERIKKCRGRVFALQDEPEVPRVWLPFDDAPGLAMARAFGDFCLKDYGVISVPEFFHWSLTEKDQFVILASDGVWDVLSNQEAVDIVASSPSRSKAAKSLVEAATREWKTKYPTSKIDDCAVVCLYLDGKMDHERDSTASMDNISLDEGSVAD…	471	6.53	50.5954
Sspon.02G0006710-1A	Sspp2c34	Chr2A	20148142	20149298	-	ATGGTCTCCCTGGAGCAACGCAAGGAGGAGAGCGGCGGCGACCATGCCCATGCGGTTGCGGAAGAGGCGGTGCGCGGGACGGGGAAAGGCAAGAGCGAGGCGGCGCCGGGGCGCCGGAAGGTGACGTACGGGTTCCACCTGGTGGAGGGCCGGATGCCGCACGGCATGGAGGACCGCCACGTGGCCGAGTTCCGGCAGTTAGACGACGGCAACGAGGTCGGCCTCTTCGCGGTCTTCGACGGCCACTCCGGCGCCGACGTCGCCACCTACCTCCGCGAGCATCTCTTCGACAACATCCTCAACCAACCGGGCTTCGATTTCTGGACGGAGCCGATGGAGGCGATCCGGCGCGCGTACCACCGCACGGACCGGAAGGTGCTGAAGAAGACGAAGGCGGAC…	MVSLEQRKEESGGDHAHAVAEEAVRGTGKGKSEAAPGRRKVTYGFHLVEGRMPHGMEDRHVAEFRQLDDGNEVGLFAVFDGHSGADVATYLREHLFDNILNQPGFDFWTEPMEAIRRAYHRTDRKVLKKTKADDDDGEGKGSRWRGGSTAVTAILMNGEELVVANVGDSRAVLCDAGGTARQLSVDHEPLRERRAIEARGGFVTEIHGDVPRVDAQLAMARAFGDRSLKEHISADPDVAIEDVGDGAELLVLASDGLWKVMSNQEAVDEARAVEDAREAAVRLVDEAVRRGSRDDISCIV	300	5.11	32.7634
Sspon.02G0006910-1A	Sspp2c35	Chr2A	20746324	20749865	+	ATGGCTGGCAAGGAAATCCTTCACAAGGTGAAGGACAAGGTGAAAGATGCGTTTAGTTCATCAGGACCAGAAACAGGGAAAGGCAAGACAAAGTTATCAGGCAAGCATGTCAAGCATGGTTACCATCTGGTGAAGGGAAAATCTAATCATCCAATGGAGGACTATCTAGTAGCAGAGTACCGGCAAGTTGGTGAACATGACTTGGGTTTGTTTGCGATATTCGATGGTCACCTGGGCCACACTGTTCCAGACTTTTTGCGCTCCCATCTTTTCAATAACATCTTGAGTGAGACTAATATCAGTGGCAGCTTCCTTTTGGCTTTTGCTATATACTCAAATGATCCAGAATTCTTGAGTGATCCAGAAACTGCTATCCGAAATGCATACCAACTTACGGAT…	MAGKEILHKVKDKVKDAFSSSGPETGKGKTKLSGKHVKHGYHLVKGKSNHPMEDYLVAEYRQVGEHDLGLFAIFDGHLGHTVPDFLRSHLFNNILSETNISGSFLLAFAIYSNDPEFLSDPETAIRNAYQLTDQKILENAAELGRGGSTAVTAILIGSDKSVKLVVANVGDSRAVISKNGVAKQLSVDHEPNMERQTIEQKGGFVSNLPGDVPRVDGQLAVARAFGDRSLKKHLSSEPYVIEETIDENTDFLILASDGLWKVMSNQEAVDEIKDCKDAQAAAKHLTEQAVNRKSKDDISVIVVKFLC*	308	6.07	33.5369
Sspon.02G0013130-1A	Sspp2c36	Chr2A	35200350	35204349	-	ATGGCGGCGGCGGCGGCGCCGGCGTTGTCGCCGGGGACGGTGCCTTTGGGAGTGCTGCTGCGGCGGGAGGTGACCAAGGAGCGGATGGAGCGGCCGGACGTACTGTGCGGGGAGGCCAACCGCAGTCGCAAGGGCGAGGACTTCACGCTGCTCCGCGCCGACGCCGGCCAGCGCATCCCCGGGGACCCGTCCACCTCCTTCTCCGTCTTCGCGCTTTTCGATGGGCACAACGGATCAGGAGCTGCCATATACGCAAGGGAGAATCTGTTGAACAACGTCTTGCGTGCCATTCCTACATGTTTCTGCAGAGAGGAGTGGCTTGCCGTGCTCCCACGTGCGCTTGTTGCAGCGTTCGTCAAGACCGATAAAGATTTGCAGGCAGTGGCTGAAACTTCTGGT…	MAAAAAPALSPGTVPLGVLLRREVTKERMERPDVLCGEANRSRKGEDFTLLRADAGQRIPGDPSTSFSVFALFDGHNGSGAAIYARENLLNNVLRAIPTCFCREEWLAVLPRALVAAFVKTDKDLQAVAETSGTTVTFVIIDEWVVTVASVGDSRCILESADGSIYFLSADHRFDSNPDEVKRVTACGSEVGKMDIVGGPEVGPLRCWPGGLCLSRSIGDLDVGECIIAVPHVKQVKLSNAGGRIIIASDGVWDDLTCEMALDCSRGFSSDVAAHRIVNEATRPRGIRDDTTCIVIDILPPENIAPSPPKRSGRIAFNNMFRRRSLDAPSKTNRSEYAEPDVVEEIFEDGSPMLSKRLTIGYTLEKIFAPSSCAVCLVRLKSGEGISVHANPLQHEKLQ…	436	5.99	47.1408
Sspon.02G0016570-1A	Sspp2c37	Chr2A	46124194	46125291	+	ATGGCGCAGGTGTGCTGTGACTCGGCAGCAGCGGCGACGGCAGCGGCACCGGTGGTCGGGGCGGAGGCGGAGGCCAGGGCCCGGGCGCGCGCCGAGAGGCGGCGCCGGGCCGCGGAGGCGGGGGCATGGAAGCACGCGGCGGCGGCCGCTGGTGGCACGGCCGACGCCACGAGGAAGCGGAGCCTCGAGGCCGGGGAGCTGCTCGTGGCGCGGAAGCACGGGGCGGCGTCGGTGGCCGGCCGCAGGAGGGAGATGGAGGACGCCGTGTCCGTGCGCGAGGCGTTCGCCCGCGCGGAGGGCAAGGCCGACGGCCACGGCGGGAGGCGCGACTTCTACGGAGTGTTCGACGGCCACGGCTGCTCGCACGTGGCCGAGGCGTGCCGGGACCGGATGCACGAG…	MAQVCCDSAAAATAAAPVVGAEAEARARARAERRRRAAEAGAWKHAAAAAGGTADATRKRSLEAGELLVARKHGAASVAGRRREMEDAVSVREAFARAEGKADGHGGRRDFYGVFDGHGCSHVAEACRDRMHELLAEELDAGAAGVSCSPAASWTAAMERSFARMDAEVMSAGGRAAAAASGGACRCDAHKCDHVGSTAVVAVVEERRVVVANCGDSRALLCRGGDGAPPVPLSSDHKPDRPDELARIEAAGGRVIFWEGARVLGVLAMSRAIGDGYLKPYVSSVPEVTVTDRCDGDECLILASDGLWDVVSNEDAAEVARACLRRGRAKWCAEAAALLTKLALARRSSDNVSVVVVDLRRRNRH*	366	7.54	38.178
Sspon.02G0006910-2B	Sspp2c38	Chr2B	20781134	20784723	-	ATGGCTGGCAAGGAAATCCTTCACAAGGTGAAGGACAAGGTGAAAGATGCGTTTAGTTCATCAGGACCAGAAACAGGGAAAGGCAAGACAAAGTTATCAGGCAAGCATGTCAAGCATGGTTACCATCTGGTGAAGGGAAAATCTAATCATCCAATGGAGGACTATCTAGTAGCAGAGTACCGGCAAGTTGGTGAACATGACTTGGGTTTGTTTGCGATATTCGATGGTCACCTGGGCCACACTGTTCCAGACTTTTTGCGCTCCCATCTTTTCAATAACATCTTGAGTGAGACTAATATCAGTGGCAGCTTCCTTTTGGCTTTTGCTATATACTCAAATGATCCAGAATTCTTGAGTGATCCAGAAACTGCTATCCGAAATGCATACCAACTTACGGAT…	MAGKEILHKVKDKVKDAFSSSGPETGKGKTKLSGKHVKHGYHLVKGKSNHPMEDYLVAEYRQVGEHDLGLFAIFDGHLGHTVPDFLRSHLFNNILSETNISGSFLLAFAIYSNDPEFLSDPETAIRNAYQLTDQKILENAAELGRGGSTAVTAILIGSDKSVKLVVANVGDSRAVISKNGVAKQLSVDHEPNMERQTIEQKGGFVSNLPGDVPRVDGQLAVARAFGDRSLKKHLSSEPYVIEETIDENTDFLILASDGLWKVMSNQEAVDEIKDCKDAQAAAKHLTEQAVNRKSKDDISVIVVKFLC*	308	6.07	33.5369
Sspon.03G0033420-2C	Sspp2c39	Chr2C	6060249	6062971	-	ATGGCGCTGCTGAGCCCGCGCGTGCCGCGGCTGCCGTCCTCCACCTTCCCCTTCGCCGCCGCGGCCGGTGCCCCGTGCTTTTGCCGTGCCGCGAGGTGCCAGGCAACGGCGGCGGGCGGCGTGGCGGCCGCGGGGCCCCCGTCGTCGGAGCTGGATGCCATCCAGTGGGGCAGCGCCAAGCTGCAGGGCGTTCGCGACGAGATGGAGGATGAGGTCTTGCTCCGCCCGGGCTCCCTCCTCGACGGCTTCTCCTTCGCCGCCGTCTTGGATGGACACGCCGGCTTCTCCGCCGTCCAGGACGAGCTGTACAAGGAGTGCGCAGCCGCGTTGGACGGCGGCGCGGTGCTCAGCACTAAGAATCTCGACGCTATCACAGCCTCCATCCAGCGTGCCTTCGCC…	MALLSPRVPRLPSSTFPFAAAAGAPCFCRAARCQATAAGGVAAAGPPSSELDAIQWGSAKLQGVRDEMEDEVLLRPGSLLDGFSFAAVLDGHAGFSAVQDELYKECAAALDGGAVLSTKNLDAITASIQRAFAAVDAKLSTWLEQADKDDDSGATATAMFLRNDVLVVSHIGDSCVVISRGGRPEALTSSHRPYGNNKTSLEEVRRIRAAGGWIVDGRICGDISVSRAFGDIRFKTRKNEMLVKGVKEGRWTDKFISRIKFKDDLIISSPDVSLVELGPDVEFVLLATDGLWDYIKSSEAVAFVRDQLRQHGDVQLV	317	5.38	33.9305
Sspon.02G0002140-2C	Sspp2c40	Chr2C	6642242	6646120	+	ATGGGGTGCGCGCAGGGCAAGTGCTGCCTGCCGCGGCACCCGAGGAGGGGCTCCTCCTCCGCCGCCATCGGTGGCCCCACGCTCGACCGCGCCGCGGTTCCCAGGGCCGGGCTGCTGCTGGAGTACGCCGCGCTGGCCGTGGCGGGGCTGTACCCGGACTCCCCGGCCCGGGAGTCCCAGGACGCACACCTCGTCGCCACGCGCTTCGCGGGAGACCCGAACCTCCACCTCTTCGCCGTCTTCGACGGCCACGGCGCCGCCGGCGCCGCCTGCGCCGGGTTCGCGCGGGACGCGCTCCCGCGCCTCCTCCTCGCGTCGCCCTCCCTCGCCGCCGACCCCGCCGCCGCGTTCCGCGAGGCCATGCTGGGCGCCAACGCCGAGATGCACGCCGCGCCCGGG…	MGCAQGKCCLPRHPRRGSSSAAIGGPTLDRAAVPRAGLLLEYAALAVAGLYPDSPARESQDAHLVATRFAGDPNLHLFAVFDGHGAAGAACAGFARDALPRLLLASPSLAADPAAAFREAMLGANAEMHAAPGVDDSMSGTTAVAALVAGGALHVANVGDSRAVAGVWRAGRVVAEDLSWDQTPFRADERARVKACGARVMSVEQVEGMRDPEAEGWAPDEGDPPRVWARDGLYPGTAFTRSLGDLAAEAVGVVAEPEVKSVEITPSHLFFVVASDGVFEFLSSQEVVDRVATYQDPRDACSAIAAESYKLWLEHENRTDDITIIIVHIRDMENSGPAGSDKADYGSVGASIAVHTIQSEIPVFVQSEASHMNRSAATGMQSPSSGSPTERSLSCVAPS…	453	5.03	47.3849
Sspon.02G0006910-3C	Sspp2c41	Chr2C	21937527	21951191	-	ATGGCGCTGGACACGGGGACGGTGGCGGCGGCGGCGGAGATTGACGAGGCGTACGAGTTCTCCGCGCCCAGGTTCTTCGACTTCATCACCGAGGAAACGGAGGAGGCCGTACGCGCCGCCGAGAGCTGGTTCGAGGCCGCTGGCAGTCACGCCCCCTCGCCGTTCAACCATAGGATCAAGGAATCGAGGGCGGAGGCCAAGGTCGCGGTCCTCTGCGATTTCGCGGAAGCCGAGGATCCGGCTCCAGAGGAGGTGCCCGTGGAGGCGGTAGCAGGAAGCGTCACCGTTCAGGGAGCAGAGGCTATTGATGGTGCTCCATGTCCTGAGGCGATGTCGGAATCGCCGCCAGCTGATGAAATGTCGGGGTCACCTCCGGCTCAAGAAGAGAAAGATGAATCG…	PASTSPVASCGCGGVKDAFSSSGPETGKGKTKLSGKHVKHGYHLVKGKSNHPMEDYLVAEYRQVGEHDLGLFAIFDGHLGHTVPDFLRSHLFNNILSEPEFLSDPETAIRNAYQLTDQKILENAAELGRGGSTAVTAILIGSDKSVKLVVANVGDSRAVISKNGVAKQLSVDHEPNMERQTIEQKGGFVSNLPGDVPRVDGQLAVARAFGDRSLKKHLSSEPYVIEETIDENTDFLILASDGLWKVMSNQEAVDEIKDCKDAQAAAKHLTEQAVNRKSKDDISVIVVKFLC	291	5.89	31.4184
Sspon.02G0016570-3C	Sspp2c42	Chr2C	49024104	49025501	+	ATGACCGACAGACCGGCGCGCGTCACGTGTCGCGGCTGGGCGGAAGAGCGGCGGCAACGTGTCGTGCAAGGTGAGCACGTGGACGGCCCAGATGCGGTGGGCGCCCACCCGGTCCGCCTCAGAGATCGCGCGCCCCGCCACGCGCCCCACTCCCGCCGCGGACGGGGAGGCTTTAAAACGGGCGCCCGGCACCACGGGACCCTCTCTCAACTCTCCCTCCTCTCGCCGTGGCTTGCTTGCTTGAGGTGCACGTGGCGGTGGAAGCTTCCCGGTGTGGTGTGGGTGTGGGTGGCGGAGGCGGAGGCGGAGGCGGAGGCGGTGGTGGTTAATTGGTTGATGTCGATGGCGCAGGTGTGCTGTGACTCGGCCGCAGCGACGACGGCAGCGGCACCGGTGGTT…	MTDRPARVTCRGWAEERRQRVVQGEHVDGPDAVGAHPVRLRDRAPRHAPHSRRGRGGFKTGARHHGTLSQLSLLSPWLACLRCTWRWKLPGVVWVWVAEAEAEAEAVVVNWLMSMAQVCCDSAAATTAAAPVVGAEAEARARARAERRRRAAEAGGWKHAAAAGGGTADATRKRSLETGELLVARKHGAASVAGRRREMEDAVSVREALARAEGKADGHGGRRDFYGVFDGHGCSHVAEACRDRMHELLAEELDAGAADVSCSPAASWTAAMERSFARMDAEVMSAGGRAAAAASGACRCDAHKCDHVGSTAVVAVVEDRRVVVANCGDSRALLCRGGDGAPPVPLSSDHKPDRPDELARIEAAGGRVIFWEGARVLGVLAMSRAIGDGYLKPYVSSVP…	466	8.3	49.5479
Sspon.02G0016760-3C	Sspp2c43	Chr2C	50390128	50395096	+	ATGGCTCATCAAAAGCGTGAAGGCAGCTCCGCTGATGATGATTGTACATCCAAGCGCCTCAAAGGCACCGACACTGCTTCTGAAACGGGGGGCAGTGTAGAGGCTAGTGTTTCACAGCAAATGGATGCTGAAGCTAGGAGAACCTGCCAGAAGGAAAGCGAAGTTTCGGGCGAGCAGAAGATGGTACTGACTGCCGTCGAGGCAGATGCGGCGGAGGACAAGGGTTGCAGGCACACTATGGAGGACACCTGGGTGGTGCTTCCTGATGGTGATGCTGAATCCCCAGGAAGTTTGAGGTGTGCACATTTTGCGATTTATGATGGGCATGGTGGTCGCTTGGCGGCAGATTATGCGCAGAAGCATTTGCATCAGAATGTCATCGCTGCAGGATTACCACGT…	MAHQKREGSSADDDCTSKRLKGTDTASETGGSVEASVSQQMDAEARRTCQKESEVSGEQKMVLTAVEADAAEDKGCRHTMEDTWVVLPDGDAESPGSLRCAHFAIYDGHGGRLAADYAQKHLHQNVIAAGLPRELMDVKAAKKAVIEGFRRTDESLRKKVLKEIGKMVRQLYVVVANAGDAKAVLARSISTEGEGVVDETKSQLKAIVLTREHKAIFPLERSRIQKAGGSVGSNGRLQGRIEVSRAFGDRQFKKVGLIATPDVHSFELTKKDHFIILGCDGLWGVFGPGDAVEFVQNQLKEASSATLAVRRLVKEAVRERRCKDNCTAVLI	331	8.39	35.9999
Sspon.02G0000550-4D	Sspp2c44	Chr2D	5289689	5291264	-	ATGGCGACCGCCGCGAGGGAGAGGCGCCTGCCGCCGGCGCTGCCCCTGGCCACACTCATCGGCCGCGAGCTCCGCGCGGGGGGCTCCGAGCGCCCGGCCCTGCGCTACGGCCACGCCGGCTTCGCCAAGCGCGGCGAGGACTACTTCCTCGTCAAGCCCGACTGCCTCCGCGTCCCCGGGGACCCCGCATCCGCCTTCTCCGTCTTCGCCGTGTTCGACGGCCACAACGGCGTGTCGGCGGCGCTCTACAGCAAGGAGCATCTGCTCGAGCACGTCATGAGCGCGCTGCCGCCGGACATCGGCCGCGACGACTGGCTGCAGGCGCTGCCGCGCGCGCTCGTCGCCGGCTTTGTCAAGGCCGACATCGATTTCCAGCGCAAGGGTGAGTGCCACTGCCAC…	MATAARERRLPPALPLATLIGRELRAGGSERPALRYGHAGFAKRGEDYFLVKPDCLRVPGDPASAFSVFAVFDGHNGVSAALYSKEHLLEHVMSALPPDIGRDDWLQALPRALVAGFVKADIDFQRKGECHCHCHCHPDHAQYRLQSSLEWSSTPLPLSGEVSGTTATLVVIDGFTVTVASVGDSRCILDTQGGELQLLTVDHRLEENAEERERVTASGGEVGRLNLFGGQEVGPLRCWPGGLCLSRSIGDMDVGEFIVPIPHVKQVKLSNTGGRLIIASDGIWDALSNEAAAQACRGLPAELAAKLVVKQALKTSGLKDDTTCVVVDIIPSDHLTSPQLSPKKNQNKLKSLFRRRSHSSVGKLGGKSASIGSVEELFEEGSAMLEE	387	6.13	41.5513
Sspon.02G0006710-2D	Sspp2c45	Chr2D	14181478	14182556	-	TTGTGTGGGTTCTCGGACGGAGAGGAGGAGAGCGGCGGCGACCATGCCCATGCGGTTGCGGACGAGGCGGTGCGCGGGACGGGGAAAGGCAAGAGCGAGGCGGCGCCGGGGCGCCGGAAGGTGACGTACGGGTTCCACCTGGTGGAGGGCCGGATGCCGCACGGCATGGAGGACCGCCACGTGGCCGAGTTCCGGCAGCTGGACGACGGCAACGAGGTCGGCCTCTTCGCGGTCTTCGACGGCCACTCCGGCGCCGACGTCGCCACCTACCTCCGCGAGCACCTCTTCGACAACATCCTCAACCAAGTAACACTCATTTCTTTAGCACCGGGCTTCGATTTCTGGACGGACCCGATGGAGGCGATCCGGCGCGCGTACCACCGCACGGACCGGATGGTG…	LCGFSDGEEESGGDHAHAVADEAVRGTGKGKSEAAPGRRKVTYGFHLVEGRMPHGMEDRHVAEFRQLDDGNEVGLFAVFDGHSGADVATYLREHLFDNILNQVTLISLAPGFDFWTDPMEAIRRAYHRTDRMVLKKTKADDDDGEGKGSRRRGGSTAVTAILMNGEELVVANVGDSRAVLCDAGGTARQLSVDHETLRERRAIEARGGFVTEIHGDVPRVDAQLAMARAFGDRSLKEHISADPDVDIEDVGDGAELLVLASDGLWKVMSNQEAVDEARGVEDAREAAVRLVDEAVRRGSRDDISCIVVRLH	311	5	33.7825
Sspon.02G0006910-4D	Sspp2c46	Chr2D	14907188	14911089	+	ATGGCTGGCAAGGAAATCCTTCACAAGGTGAAGGACAAGGTGAAAGATGCGTTTAGTTCATCAGGACCAGAAACAGGGAAAGGCAAGACAAAGTTATCAGGCAAGCATGTCAAGCATGGTTACCATCTGGTGAAGGGAAAATCTAATCATCCAATGGAGGACTATCTAGTAGCAGAGTACCGGCAAGTTGGTGAACATGACTTGGGTTTGTTTGCGATATTCGATGGTCACCTGGGCCACACTGTTCCAGACTTTTTGCGCTCCCATCTTTTCAATAACATCTTGAGTGAGCCAGAATTCTTGAGTGATCCAGAAACTGCTATCCGAAATGCATACCAACTTACGGATCAGAAAATATTGGAAAACGCAGCAGAGTTGGGAAGAGGTGGCTCCACAGCT…	MAGKEILHKVKDKVKDAFSSSGPETGKGKTKLSGKHVKHGYHLVKGKSNHPMEDYLVAEYRQVGEHDLGLFAIFDGHLGHTVPDFLRSHLFNNILSEPEFLSDPETAIRNAYQLTDQKILENAAELGRGGSTAVTAILIGSDKSVKLVVANVGDSRAVISKNGVAKQLSVDHEPNMERQTIEQKGGFVSNLPGDVPRVDGQLAVARAFGDRSLKKHLSSEPYVIEETIDENTDFLILASDGLWKVMSNQEAVDEIKDCKDAQAAAKHLTEQAVNRKSKDDISVIVVKFLC*	291	6.18	31.7219
Sspon.02G0013130-3D	Sspp2c47	Chr2D	28704716	28708593	+	ATGGCGGCGGCGGCGTCGCCGGCGTTGTCGCCGGGGACGGTGCCTTTGGGAGTGCTGCTGCGGCGGGAGGTGACCAAGGAGCGGATGGAGCGGCCGGACGTACTGTGCGGGGAGGCCAACCGCAGTCGCAAGGGCGAGGACTTCACGCTGCTCCGCGCCGACGCCGGCCAGCGCATCCCCGGGGACCCCTCCACCTCCTTCTCCGTCTTCGCGCTTTTCGATGGGCACAACGGATCAGGAGCTGCCATATACGCAAGGGAGAATCTGTTGAACAACGTCTTGCGTGCCATTCCTACATGTTTCTGCAGAGAGGAGTGGCTTGCCGTGCTCCCACGTGCGCTTGTTGCAGCGTTCGTCAAGACCGATAAAGATTTGCAGGCAGTGGCTGAAACTTCTGGT…	MAAAASPALSPGTVPLGVLLRREVTKERMERPDVLCGEANRSRKGEDFTLLRADAGQRIPGDPSTSFSVFALFDGHNGSGAAIYARENLLNNVLRAIPTCFCREEWLAVLPRALVAAFVKTDKDLQAVAETSGTTVTFVIIDEWVVTVASVGDSRCILESADGSIYFLSADHRFDSNPDEVKRVTACGSKVGKMDIVGGPEVGPLRCWPGGLCLSRSIGDLDVGECIIAVPHVKQVKLSNAGGRIIIASDGVWDDLTCEMALDCSRGFSSDVAAHRIVNEATRPRGIRDDTTCIVIDILPPENIAPSPPKRSGRIAFNNMFRRRSLDAPFKTNRSEYAEPDVVEEIFEDGSPMLSKRIVNRYFATLEVALNMRS*	375	5.47	40.6133
Sspon.03G0002800-1A	Sspp2c48	Chr3A	6998607	7000969	-	ATGGCCGAGATCTGCTGCGAGGAAGCCAAGTCCACGCCGGCAACCGCCGTGGCTGCGGCTTCAGTCTCCGCCGTGGCAGTCGCCTCCTCGGCGTTAGAGAGGAGGCGACGCAGGCTGGAGATGAGGAGGTTCCGCATCGCGAGCGATCCCGAGGCGCCGGTCGCGGAGGACGTCCGCGCTGCCAAGCGCCAGAGGCTGCTGGTGCGCACGGTGTCAGGATCCTGCCCCGACGCGGGCTCGGACTCCGACAGGTCGGCCCTGCCGGAGCGGTTGCCCAGGTACGGGGTCACCTCCGTCTGCGGCCGACGACGCGAGATGGAGGACACGGTCTCCATCAGGCCGGACTTTCTGCCCGGCACCAGCAAGCAGCACTTCTTCGGCGTCTTCGACGGCCACGGC…	MAEICCEEAKSTPATAVAAASVSAVAVASSALERRRRRLEMRRFRIASDPEAPVAEDVRAAKRQRLLVRTVSGSCPDAGSDSDRSALPERLPRYGVTSVCGRRREMEDTVSIRPDFLPGTSKQHFFGVFDGHGCSHVATICQDMMHEVVADEHRKAGSGEETAWKGVMERSFARLDEQAASWATSRSRDEPACRCEQQMPLRCDHVGSTAVVAVVSPTHVVVANAGDSRAVLSRAGVPVPLSVDHKPDRPDELARIEAAGGRVIYWDGARVLGVLAMSRAIGDGYLKPFVSSEPEVTVTERTDDDECLILASDGLWDVVTNEMACEVVRACFRSNGPPAPAARPNGVAALPAADADAENGPAVVKGVSKEDSDKACSDAAMLLAKLALARRSADNVSVV…	408	5.74	43.4982
Sspon.03G0012580-1A	Sspp2c49	Chr3A	34829763	34833500	-	ATGGAGGACGTCGTAGCGGTCGTGGCGCCGCTCGCCGTGCCGCCGACGCCGGCGTTTAGCCCCGCCGCGGCGGGGCTCACGCCGATCGCCGCGGCGGTCGTGGGAGCCATGGAGGGGATCTCCGTGCCCCCGGTCAGGACGGCGTCGGCGGTGGACGACGACGCGCTGGCGCCGGAAGGGGAAGGGGGAGACGCGTCTGTGGCCGGGAGCCCGTGCTCGGTGGCCAGCGACTGCAGCAGCGTCGCCAGCGCTGACTTCGAGGGGGTTGGGCTGGGTTTCTTCGGCGCGGAGGGTGGGCCCATGGTGTTCGAGGACTCGGCCGCGTCCGCGGCCACGGTCGAAGCGGAGGCCAGGGTCGCGGCTGGTGGGAGGAGCGTCTTCGCCGTGGACTGCGTGCCG…	MEDVVAVVAPLAVPPTPAFSPAAAGLTPIAAAVVGAMEGISVPPVRTASAVDDDALAPEGEGGDASVAGSPCSVASDCSSVASADFEGVGLGFFGAEGGPMVFEDSAASAATVEAEARVAAGGRSVFAVDCVPLWGYTSICGRRPEMEDAVAIEPRFFDVPLWMLTGNAVVDGLDPMTFRLPAHFFGVYDGHGGAQVANYCTERLHVALLEQLSRIEETVCAANLGDMEFKKQWEKAFVDSFARVDDEVGGKAIRGGGGEAGTSNAVVLAPEPVAPETVGSTAVVAVICSSHIIVSNCGDSRAVLCRGKQPVPLSVDHKPNREDEYARIEAEGGKVIQWNGYRVFGVLAMSRSIGDRYLKPWIIPVPEVTIVPRAKDDECLILASDGLWDVMSNEEVCE…	467	4.8	48.9636
Sspon.03G0013630-1A	Sspp2c50	Chr3A	39050837	39057122	+	ATGGTTGGGACACTAATTTACATGGCACCAGAAATTTTGAGAAAGGATATACATACAGAAAAGTCTGATGTTTATAGCTTTGCAATATCTATCAATGAGCTTCTTACTGGTGTGGTGCCTTATACAGATCTGAGAGCAGAAGCACAGGCACACACTGTTCTTGAAATGACATATACTGAACAACAACTTACAGCGGCAATTGTTTCTCAAGGATTGCGTCCAGCACTTGCCCTTCCTGAATCTGGTGCCCCACCAACTCTTTTGTCACTTATCCAGCTTCAAAAGCATTTAGTTTCAAATGCTTCCATTCCATCATCTGCTGTGAGCAAGAGTCAGAATGGTACCATAGAAGTGCACCATTATCAAGAAGCACTGAACTGGTTCAACCAAGGGGAGCTT…	MVGTLIYMAPEILRKDIHTEKSDVYSFAISINELLTGVVPYTDLRAEAQAHTVLEMTYTEQQLTAAIVSQGLRPALALPESGAPPTLLSLIQLQKHLVSNASIPSSAVSKSQNGTIEVHHYQEALNWFNQGELFVKRSSRSDLKNLWSGCFDQSSEYHPTLSWGSFATCGRRETMEDTHFVLPHMSEEKDVFAFGIFDGHRGSAAAEFSVRAVPGFLKQFGQGASPTDALSEAFVRTDIAFREELILHRKSKRIIQKDWHPGCTAVTALIVRNKLFVANAGDCRAILNRNGKPFPLTKDHVASCPNERERVTKAGTEVKWQIDTWRVGSAALQVTRSIGDDDLKPAVTAQPEVIETVLSADDEFLVMASDGLWDMVSNEDVLSIIKDTVKEPGMCSKRL…	430	5.79	47.4339
Sspon.03G0015730-1A	Sspp2c51	Chr3A	50103931	50106606	+	ATGGGAGCCGGGGCTGAGGTCATGCATCAGGTCGTGCCGCTGCTGGAGCCGCCGTTCCACCGGTGCGTCGTTAAGAGCGTCGATGTCATGGAGGAGGTGGTCGCCGTGGTGCCTGGGCAGGTGCAGCCAGCGACTTCGCCGAAGGCCGTGGTGGAGGTTGCCGTAGAGGTGCCCGATCTGGAGTTCAAGAGAGCTTCTAATGCTGGGAGTAGTGTATCTGCAGAACAACTGCAATTTGTCCCTAGCATTCGATCTGGTAGCTTTGCTGATATTGGACCTAGGCGGTTCATGGAAGACGAACATATTAGAATTGATGATCTTTCTGGTCATCTTGGCTCACTGTTGATGGTCTCTGCGCCTAGCGCCTTCTATGGGGTGTTTGATGGTCATGGAGGTTCA…	MGAGAEVMHQVVPLLEPPFHRCVVKSVDVMEEVVAVVPGQVQPATSPKAVVEVAVEVPDLEFKRASNAGSSVSAEQLQFVPSIRSGSFADIGPRRFMEDEHIRIDDLSGHLGSLLMVSAPSAFYGVFDGHGGSDAAAYMKTHAMRLFFEDAGFPQASQEDEIFAESVEESVRKAFLRADLALADDSVINRSSGTTALTALVLGRQLLVANAGDCRAVLCRKGIAVEMSKDHRPTYDVERQRVIECGGYIEDGYLNGVLSVTRALGDWDMKLPQGSPSPLIAEPEIHWTTLTEDDEFLIIGCDGIWDVMSSQHAVSMVRKGLRRHDDPERCARELAMEAKRLKTFDNLTVIIVCFVPDLAGASAAAPSSEQAPATAQAGRIRCCKSLSPEALCKLRRWLE…	403	5.07	43.6777
Sspon.03G0031470-1B	Sspp2c52	Chr3B	28181438	28184558	-	ATGGCGACGGCTTGCACCGGCGACGCCGGGGCCGCGTGCCCGGTGGCGGTGGGACGCGCCGGTGGGGCCGAGCCTGACGGTAGTGCCCGCGCCGCCGCTGGGCTGGGCGGCAAGCGGAGGAGCGTGTACCTCAGCGAGTGCGTGCCGTTGTGGGGTCGCGCCACTACGCGCGGCCACCGCAACGCGATGGAGGGCGCGTGCGCCGCCGTGCCGCCCTTCGCCGATGTGCCGGTGCGGATGCTTGCGAGCGCGCGGAAGCTGGACGCGCTGGGGCGGGTCGGCGTCGACGCCTCCGCCGCCATGCACCTGTTCGGCGTGTACGACGGGCACGGCGGTTCCAAGGTGGCCAACTACTGCGGGGACAGGATCCACGTCGTGCTGAGGGAGGCGCTGAGCAGA…	MATACTGDAGAACPVAVGRAGGAEPDGSARAAAGLGGKRRSVYLSECVPLWGRATTRGHRNAMEGACAAVPPFADVPVRMLASARKLDALGRVGVDASAAMHLFGVYDGHGGSKVANYCGDRIHVVLREALSRAAAARGLSGSGELGGIQELWEKAFCECFQRVDDEVSGEASRFMFVDGVGEARCEPVAAHDVGSTAVVALVCSSHVIVANCGDSRVVLSRGKEPMALSVDHKPDREDERARIEAAGGHVVNWHGHRVAGVLAMSRSIGDRYIKPFIIPKPEVRVVRRTNGDDCLILASDGLWDVISNEDACRAARLHILRWHKKNDGTCFGEGGKPTISESDPASQAAAECLVRLALSRGSEDNITVIVIDLKRRKMHRQR*	384	8.19	40.6342
Sspon.03G0032460-1B	Sspp2c53	Chr3B	37753197	37758152	+	ATGGCGTGCGATGGCGGCATGAAGGGGCAGGAGGGCCCCAGCGCGGCGTCTGCGGCCCCAAGTCCTGCGGCTGTGGCTAGGGCGAGGGCGAGGGCGGCGCGGCCTCCGAGGCCCAGGAGCCGCAAGGGGCTAGGCGTGCGGCAGCCGCTGAAGCCCTACCGAATCCTTGCAGCCCTCCAGAGGGCGAATGCCAGGGTGAGGGAAGCGGGGGAGGCGACCCTCGTGGCAGCCCTCGCGGCGGCGCAAAAGGAGAGCGAGAGGGAGAACGAGGTGGTGCCCGATGTGTGCGGCGGGTGGAAGAGTGAGGATGGAAGTTTAAATTGTGGATACTCAAGCATTAGAGGTAGAAGGGCAACCATGGAAGACTTCTATGACATAAAATCTTCTAGAATTGATGAT…	MACDGGMKGQEGPSAASAAPSPAAVARARARAARPPRPRSRKGLGVRQPLKPYRILAALQRANARVREAGEATLVAALAAAQKESERENEVVPDVCGGWKSEDGSLNCGYSSIRGRRATMEDFYDIKSSRIDDKQINFFGVFDGHGGTCAAGYLKQHLFENLLKHPAFVGDTKSAMSESYKKTDVDFMDAEGNIQVGSTASTAVLIGNHLYVANVGDSRAVMSKAGKAIALSDDHKPNRSDEQKRIEDAGGVVVWSGTWRVGGILAMSRAFGNRLLKQFVVADPEIQDLEIDGDVEFLILASDGLWDVVPNEHAVAFVKDEDSPEAAARKLTEIAFRRGSTDNITCIVVEFCHDKMVDGSLPSTNQS*	368	6.04	39.4834
Sspon.03G0012580-2B	Sspp2c54	Chr3B	44909556	44912706	-	ATGGAGGACGTCGTAGCGGTCGTGGCGCCGCTCGCCGTGCCGCCGACGCCGGCGTTTAGCCCCGCCGCGGCGGGGCTCACGCCGATCGCCGCGGCGGTCGTGGGAGCCATGGAGGGGATCTCCGTGCCCCCGGTCAGGACGGCGTCGGCGGTGGACGACGACGCGCTGGCGCCGGAAGGGGAAGGGGGAGACGCGTCTGTGGCCGGGAGCCCGTGCTCGGTGGCCAGCGACTGCAGCAGCGTCGCCAGCGCTGACTTCGAGGGGGTTGGGCTGGGTTTCTTCGGCGCGGAGGGTGGGCCCATGGTGTTCGAGGATTCGGCCGCGTCCGCGGCCACGGTCGAAGCGGAGGCCAGGGTCGCGGCTGGTGGGAGGAGCGTCTTCGCCGTGGACTGCGTGCCG…	MEDVVAVVAPLAVPPTPAFSPAAAGLTPIAAAVVGAMEGISVPPVRTASAVDDDALAPEGEGGDASVAGSPCSVASDCSSVASADFEGVGLGFFGAEGGPMVFEDSAASAATVEAEARVAAGGRSVFAVDCVPLWGYTSICGRRPEMEDAVAIEPRFFDVPLWMLTGNAVVDGLDPMTFRLPAHFFGVYDGHGGAQVANYCRERLHVALLEQLSRIEETVCAANLGDMEFKKQWEKAFVDSFARVDDEVGGKAIRGGGGEAGTSNAVVLAPEPVAPETVGSTAVVAVICSSHIIVSNCGDSRAVLCRGKQPVPLSVDHKPNREDEYARIEAEGGKVIQWNGYRVFGVLAMSRSIGDRYLKPWIIPVPEVTIVPRAKDDECLILASDGLWDVMSNEEVCE…	467	4.84	49.0187
Sspon.03G0033420-1B	Sspp2c55	Chr3B	49801357	49804708	+	ATGGCGCTGCTGAGCCCGCGCGTGCCGCGGCTGCCGCCCTCCACCTTCACGTTCGCCGCCGCGGCCGGTGCCCCGTGCTTTGGCCGTGCCGCGAGGTGCCAGGCGACGGCGGCGGGCGGCGTGGCGGCGGAGCTGGATGCCATCCAGTGGGGCAGCGCCAAGCTGCAGGGCGTTCGCGACGAGATGGAGGATGAGGTCTTGCTCCGCCCGGGCTCCCTCCTCGACGGCTTCTCCTTCGCCGCCGTCTTGGATGGACACGCCGGCTTCTCCGCCGTCCAGGACGAGCTGTACAAGGAGTGCGCAACCGCGTTGGACGGCGGCGCGGTGCTCAGCACTAAGAATCTCGACGCTATCACAGCCTCCATCCAGCGTGCCTTCGCCGCTGTCGACGCCAAGCTC…	MALLSPRVPRLPPSTFTFAAAAGAPCFGRAARCQATAAGGVAAELDAIQWGSAKLQGVRDEMEDEVLLRPGSLLDGFSFAAVLDGHAGFSAVQDELYKECATALDGGAVLSTKNLDAITASIQRAFAAVDAKLSTWLEQADKDDDSGATATAMFLRNDVLVVSHIGDSCLVISRGGRPEALTSSHRPYGNNKTSLEEVKRIRAAGGWIVDGRICGDISVSRAFGDIRFKTRKNEMLVKGVKEGRWTDKFISRIKFKDDLIISSPDVSLVELGPDVEFVLLATDGLWDYIKSSEAVAFVRDQLRQHGDVQLACEALGQKALDQRSQDNISIVIADLGRTNWKALPDERPNMFLELSQAVVTVGVVSIGIWFSSFLVLQ*	378	5.22	40.6613
Sspon.03G0015730-2B	Sspp2c56	Chr3B	74196484	74198508	+	ATGGGAGCCGGGGCTGAGGTCATGCATCAGGTCGTGCCGGTGCTGGAGCCGCCGTTCCACCGGTGCGTCGTTAAGAGCGTCGATGTCATGGAGGAGGTGGTCGCCGTGGTGCCTGGGCAGGTGCAGCCAGCGACTTCGCCGAAGGCCGTGGTGGAGGTTGCCGTAGAGGTGCCCGATCTGGAGTTCAAGAGAGCTTCTAATGCTGGGAGTAGTGTATCTGCAGAACAACTGCAATTTGTCCCTAGCATTCGATCTGGTAGCTTTGCTGATATTGGACCTAGGCGGTTCATGGAAGACGAACATATTAGAATTGATGATCTTTCTGGTCATCTTGGCTCACTGTTGATGGTCTCTGCGCCTAGCGCCTTCTATGGGGTGTTTGATGGTCATGGAGGTTCA…	MGAGAEVMHQVVPVLEPPFHRCVVKSVDVMEEVVAVVPGQVQPATSPKAVVEVAVEVPDLEFKRASNAGSSVSAEQLQFVPSIRSGSFADIGPRRFMEDEHIRIDDLSGHLGSLLMVSAPSAFYGVFDGHGGSDAAAYMKTHAMRLFFEDAGFPQASQEDEIFAESVEESVRKAFLRADLALADDSVINRSSGTTALTALVLGRQLLVANAGDCRAVLCRKGIAVEMSKDHRPTYDVERQRVIECGGYIEDGYLNGVLSVTRALGDWDMKLPQGSPSPLIAEPEIHWTTLTEDDEFLIIGCDGIWDVMSSQHAVSMVRKGLRRHDDPERCARELAMEAKRLKTFDNLTVIIVCFVPDLAGASAAAPSSEQAPAQAGRIRCCKSLSSEALCKLRRWLESD…	401	5.07	43.4814
Sspon.03G0037220-1B	Sspp2c57	Chr3B	97374716	97376084	+	ATGTCGAGCTCGAGCGATGCCTTCCCGGTCCCGGAGGAGGAGGTGGCGGCGGCGCTGGAGGCGATGGCATGGGGCACGTCCCCGCCTCTATACCTATCGTATGGTATGGTAGCGATGAAGGGGATGCGGCCGGTGCTCACAGACGCCGTGGAGGCAGCGCCGTCGTTCACGGCGCTCTCGCCTCCCATGGGTTTAGACTTCTTCGCCGTGCTTGACGGCCGTGGCCTCGGCGCGGCCGCTGCCGCCGGCGACTCCGAGCACCTACTCGCGCTGCTGCGGGACGCGCTCGCTGGGCAGGTCTACTTGGAGCTGTGCAGCGACAGCCCGCGGTTCCTTGACGGGACGTCACGCGACGACGTCGTCGGGTGGTGGGCGACGACGCTGAGGGAGGCGTTCCGA…	MSSSSDAFPVPEEEVAAALEAMAWGTSPPLYLSYGMVAMKGMRPVLTDAVEAAPSFTALSPPMGLDFFAVLDGRGLGAAAAAGDSEHLLALLRDALAGQVYLELCSDSPRFLDGTSRDDVVGWWATTLREAFRAFHEEFAACSQGEHGVDAPAATAMVALLHQRYLVIGNCGASKAVLSRDGELVELSSDSEHMANRRGDENKSVDNAGGVRVAEATSKLATALRTTTGSSVSSALAPAAAAGVVDVVAVEREARDEFLILGSAALWDKVTPAAACAHIRRRLGRTSRVTMPWETRITDAEGSPTLLAEELAKKAVHAGSRDNVSVGLVVFRDFWAAGCTKAASKCVSTLNPQASLNDEGPSAIQGPVAETATEEAAGASQEKVRRSTRQTRPCG	395	5.11	41.3465
Sspon.03G0002800-2C	Sspp2c58	Chr3C	22689969	22701776	+	ATGGCCGAGATCTGCTGCGAGGAAGCCAAGTCCACGCCGGCAACCGCCGTGGCTGCGGCTTCAGTCTCCGCCGTGGCAGTCGCCTCCTCGGCGTTAGAGAGGAGGCGACGCAGGCTGGAGATGAGGAGGTTCCGCATCGCGAGCGATCCCGAGGCGCCGGTCGCGGAGGACGTCCGCGCTGCCAAGCGCCAGAGGCTGCTGGTGCGCAGGGTGTCAGGATCCTGCCCCGACGCGGGCTCGGACTCCGACAGGCCGGCCCTGCCGGAGCGGTTGCCCAGGTACGGGGTCACCTCCGTCTGCGGCCGACGACGCGAGATGGAGGACACGGTCTCCATCAGGCCGGACTTTCTGCCCGGCACCAGCAAGCAGCACTTCTTCGGCGTCTTCGACGGCCACGGC…	MAEICCEEAKSTPATAVAAASVSAVAVASSALERRRRRLEMRRFRIASDPEAPVAEDVRAAKRQRLLVRRVSGSCPDAGSDSDRPALPERLPRYGVTSVCGRRREMEDTVSIRPDFLPGTSKQHFFGVFDGHGCSHVATICQDMMHEVVADEHRKAGSGEETAWKGVMERSFARLDEQAASWATSRSRDEPACRCEQQMPLRCDHVGSTAVVAVVSPTHVVVANAGDSRAVLSRAGVPVPLSVDHKPDRPDELARIEAAGGRVIYWDGARVLGVLAMSRAIGDGYLKPFVSSEPEVTVTERTDDDECLILASDGLWDVVTNEMACEVVRACFRSNGPPAPAARPNGVAALPAADADAENGPAVVKGVSKEDSDKACSDAAMLLAKLALARRSADNDFSM…	606	5.93	66.066
Sspon.03G0031470-2C	Sspp2c59	Chr3C	35993198	35996742	+	ATGGCGACGGCTTGCACCGGCGACGCCGGGGCCGCGTGCCCGGTGGCGGTGGAACGCGCCGGTGGGGCCGAGCCTGACGGTAGTGCCCGCGCCGCCGCTGGGCTGGGCGGCAAGCGGAGGAGCGTGTACCTCAGCGAGTGCGTGCCGTTGTGGGGTCGCGCCACTACGCGCGGCCACCGCAACGCGATGGAGGACGCGTGCGCCGCCGTGCCGCCCTTCGCCGATGTGCCGGTGCGGATGCTTGCGAGCGCGCGGAAGCTGGACGCGCTCGGGCCGGTCGGCGTCGACGCCTCCGCCGCCATGCACCTGTTCGGCGTGTACGACGGGCACGGCGGTTCCGAGGTGGCCAACTACTGCGGGGACAGGATCCACGTCGTGCTGAGGGAGGCGCTGAGCAGA…	MATACTGDAGAACPVAVERAGGAEPDGSARAAAGLGGKRRSVYLSECVPLWGRATTRGHRNAMEDACAAVPPFADVPVRMLASARKLDALGPVGVDASAAMHLFGVYDGHGGSEVANYCGDRIHVVLREALSRATAARGLSGSGELGGIQELWEKAFCECFQRVDDEVSGEASRFMFADGVGEARCEPVAAHDVGSTAVVALVCSSHVIVANCGDSRVVLSRGKEPMALSVDHKPDREDERARIEAAGGHVVNWHGHRVAGVLAMSRSIGDRYIKPFIIPKPEVRVVPRTNGDDCLILASDGLWDVISNEDACRAARLHILRWHNKNDGTCFGEGGKPTISESDPASQAAAECLVRLALSRGSEDNITVIVIDLKRRKMHRQR	383	6.36	40.635
Sspon.03G0032460-2C	Sspp2c60	Chr3C	46611490	46615922	-	ATGGCGTGCGATGGCGGCATGAAGGAGCAGGAGGGCCCCAGCGCGGCGTCTGCGGCCCCGAGTCCAGCGGCTGTGGCTAGGGCGAGGGCGAGGGCGGCGCGGCCTCCGAGGCCCAGGAGCCGCAAGGGGCTAGGCGTGCGGCACCCGCTGAAGCCCTACCGAATCCTTGCAGCCCTCCAGAGGGCGAATGCCAGGGTGAGGGAAGCGGGGGAGGCGACCCTCGTGGCAGCCCTCGCGGCGGCGCAAAAGGAGAGCGAGAGGGAGAACGAGGTGGTGCCCGATGTGTGCGGCGGGTGGAAGAGTGAGGATGGAAGTTTAAATTGTGGATACTCAAGCATTAGAGGTAGAAGGGCAACCATGGAAGACTTCTATGACATAAAATCTTCTAGAATTGATGAT…	MACDGGMKEQEGPSAASAAPSPAAVARARARAARPPRPRSRKGLGVRHPLKPYRILAALQRANARVREAGEATLVAALAAAQKESERENEVVPDVCGGWKSEDGSLNCGYSSIRGRRATMEDFYDIKSSRIDDKQINFFGVFDGEAFTFRTPYLLSLINLTPFLFTGHGGTRAAGYLKQHLFENLLKHPVFVGDTKSAMSESYKKTDADFMDAEGNIQVGSTASTAVLIGNHLYVANVGDSRAVMSKAGKAIALSDDHKPNRSDEQKRIEDAGGVVVWSGTWRVGGILAMSRAFGNRLLKQFVVADPEIQDLEIDGDVEFLILASDGLWDVVPNEHAVAFVKDEDSPEAAARKLTEIAFSRGSTDNITCIVVEFCHDKMVDGSLPSTNQS*	391	5.97	42.1926
Sspon.03G0012580-3C	Sspp2c61	Chr3C	51216275	51228417	-	TTGAGCCGGCCTGGGAAGGTGATCCTGGAGGAGGTGGCGGCGGCTGCGGAGGCGGCGGAGGGGGAGGCTGGAGGAGGGATGGAGGACGTCGTAGCGGTCGTGGCGCCGCTCGCCGTGCCGCCGACGCCGGCGTTTAGCCCCGCCGCGGCGGGGCTCACGCCGATCGCCGCGGCGGTCGTGGGAGCCATGGAGGGGATCTCCGTGCCCCCGGTCAGGACGGCGTCGGCGGTGGACGACGACGCGCTGGCGCCGGAAGGGGAAGGGGGAGACGCGTCTGTGGCCGGGAGCCCGTGCTCGGTGGCCAGCGACTGCAGCAGCGTCGCCAGCGCTGACTTCGAGGGGGTTGGGCTGGGTTTCTTCGGCGCGGAGGGTGGGCCCATGGTGTTCGAGGACTCGGCC…	LSRPGKVILEEVAAAAEAAEGEAGGGMEDVVAVVAPLAVPPTPAFSPAAAGLTPIAAAVVGAMEGISVPPVRTASAVDDDALAPEGEGGDASVAGSPCSVASDCSSVASADFEGVGLGFFGAEGGPMVFEDSAASAATVEAEARVAAGGRSVFAVDCVPLWGYTSICGRRPEMEDAVAIEPRFFDVPLWMLTGNAVVDGLDPMTFRLPAHFFGVYDGHGGAQVANYCRERLHVALLEQLSRIEETVCAANLGDMEFKKQWEKAFVDSFARVDDEVGGKAIRGGGGEAGTSNAVVLAPEPVAPETVGSTAVVAVICSSHIIVSNCGDSRAVLCRGKQPVPLSVDHKPNREDEYARIEAEGGKVIQWNGYRVFGVLAMSRSIGDRYLKPWIIPVPEVTIVP…	910	4.58	94.612
Sspon.03G0033420-1P	Sspp2c62	Chr3C	54668294	54671492	-	ATGGCGCTGCTGAGCCCGCGCGTGCCGCGGCTGCCGCCCTCCACCTTCACCTTCGCCGCCGCGGCCGGTGCCCCGTGCTTTGGCCGTGCCGCGAGGTGCCAGGCGACGGCGGCGGGCGGCGTGGCGGCCGCGGGGCCCCCGTCGTCGGAGCTGGGTGCCATCCAGTGGGGCAGCGCCAAGCTGCAGGGCGTTCGCGACGAGATGGAGGATGAGGTCTTGCTCCGCCCGGGCTCCCTCCTCGACGGCTTCTCCTTCGCCGCCGTCTTGGATGGACACGCCGGCTTCTCCGCCGTCCAGTTCCTCAGGCATCTTCCAAATTTATTGGACGAGCTGTACAAGGAGTGCGCAGCCGCGTTGGACGGCGGCGCGGTGCTCAGCACTAAGAATCTCGACGCTATC…	MALLSPRVPRLPPSTFTFAAAAGAPCFGRAARCQATAAGGVAAAGPPSSELGAIQWGSAKLQGVRDEMEDEVLLRPGSLLDGFSFAAVLDGHAGFSAVQFLRHLPNLLDELYKECAAALDGGAVLSTKNLDAITASIQRAFAAVDAKLSTWLEQADKDDDSGATATAMFLRNDVLVVSHIGDSCVVISRGGRPEALTSSHRPYGNNKASLEEVKRIRAAGGWIVDGRICGDISVSRAFGDIRFKTRKNEMLLKGVKEGRWTDKFISRIKFKDDLIISSPDVSLVELGPDVEFVLLATDGLWDYIKSSEAVAFVRDQLRQHGDVQLACEALGQKALDQRSQDNISIVIADLGRTNWKALPDERPNMFLELSQAVVTVGVVSIGIWFSSFLGNLLGNSERV…	402	5.68	43.1352
Sspon.03G0015730-3C	Sspp2c63	Chr3C	70754991	70757520	+	ATGGGAGCCGGGGCTGAGGTCATGCATCAGGTCGTGCCGCTGCTGGAGCCGCCGTTCCACCGGTGCGTCGTTAAGAGCGTCGATGTCATGGAGGAGGTGGTCGCCGTGGTGCCTGGGCAGGTGCAGCCAGCGACTTCGCCGAAGGCCGTGGTGGAGGTTGCCGTAGAGGTGCCCGATCTGGAGTTCAAGAGAGCTTCTAATGCTGGGAGTAGTGTATCTGCAGAACAACTGCAATTTGTCCCTAGCATTCGATCTGGTAGCTTTGCTGATATTGGACCTAGGCGGTTCATGGAAGACGAACATATTAGAATTGATGATCTTTCTGGTCATCTTGGCTCACTATTGATGGTCTCTGCGCCTAGCGCCTTCTATGGGGTGTTTGATGGTCATGGGGGTTCA…	MGAGAEVMHQVVPLLEPPFHRCVVKSVDVMEEVVAVVPGQVQPATSPKAVVEVAVEVPDLEFKRASNAGSSVSAEQLQFVPSIRSGSFADIGPRRFMEDEHIRIDDLSGHLGSLLMVSAPSAFYGVFDGHGGSDAAAYMKTHAMRLFFEDADFPQASQEDEIFAESVEESVRKAFLRADLALADDSVINRSSGTTALTALVLGRQLLVANAGDCRAVLCRKGIAVEMSKDHRPTYDAERQRVIECGGYIEDGYLNGVLSVTRALGDWDMKLPQGSPSPLIAEPEIHWTTLTEDDEFLIIGCDGIWDVMSSQHAVSMVRKGLRRHDDPERCARELAMEAKRLKTFDNLTVIIVCFVPDLAGASAAVPSSEQAPATAQAGRIRCCKSLSPEALCKLRRWLE…	403	5.03	43.7357
Sspon.03G0002800-3D	Sspp2c64	Chr3D	14958494	14960015	+	ATGGCCGAGATCTGCTGCGAGGAAGCCAAGTCCACGCCGGCAACCGCCGTGGCTGCGGCTTCAGTCTCCGCCGTGGCAGTCGCCTCCTCGGCGTTAGAGAGGAGGCGACGCAGGCTGGAGATGAGGAGGTTCCGCATCGAGAGCGATCCCGAGGCGCCGGTCGCGGAGGACGTCCGCGCTGCCAAGCGCCAGAGGCTGCTGGTGCGCACGGTGTCAGGATCCTGCCCCGACGCGGGCTCGGACTCCGACAGGCCGGCCCTGCCGGAGTGGTTGCCCAGGTACGGGGTCACCTCCGTCTGCGGCCGACGACGCGAGATGGAGGACACTGTCTCCATCAGGCCGGACTTTCTGCCCGGCACCAGCAAGCAGCACTTCTTCGGCGTCTTCGACGGCCACGGC…	MAEICCEEAKSTPATAVAAASVSAVAVASSALERRRRRLEMRRFRIESDPEAPVAEDVRAAKRQRLLVRTVSGSCPDAGSDSDRPALPEWLPRYGVTSVCGRRREMEDTVSIRPDFLPGTSKQHFFGVFDGHGCSHVATICQDMMHEVVADEHRKAGSGEETAWKGVMERSFARLDEQAASWATSRSRDEPACRCEQQMPLRCDHVGSTAVVAVVSPTHVVVANAGDSRAVLSRAGVPVPLSVDHKPDRPDELARIEAAGGRVIYWDGARVLGVLAMSRAIGDGYLKPFVSSEPEVTVKERTDDDECLILASDGLWDVVTNEMACEVVRACFRSNGPPAPAARPNGVAALPAADADAENRPAVVKGVSKEDSDKACSDAAMLLAKLALARRSADNVSVV…	408	5.75	43.7224
Sspon.03G0031470-3D	Sspp2c65	Chr3D	26157337	26160419	-	ATGGCGACGGCTTGCACCGGCGACGCCGGGGCCGCGTGCCCGGTGGCGGTGGGACGCGCCGGTGGGGCCGAGCCTGACGGTAGTGCCCGCGCCGCCGCTGGGCTGGGCGGCAAGCGGAGGAGCGTGTACCTCAGCGAGTGCGTGCCGTTGTGGGGTCGCGCCACTACGCGCGGCCACCGCAACGCGATGGAGGACGCGTGCGCCGCCGTGCCGCCCTTCGCCGATGTGCCGGTGCGGATGCTTGCGAGCGCGCGGAAGCTGGACGCGCTCGGGCCGGTCGGCGTCGACGCCTCCGCCGCCATGCACCTGTTCGGCGTGTACGACGGGCACGGCGGTTCCGAGGTGGCCAACTACTGCGGGGACAGGATCCACGTCGTGCTGAGGGAGGCGCTGAGCAGA…	MATACTGDAGAACPVAVGRAGGAEPDGSARAAAGLGGKRRSVYLSECVPLWGRATTRGHRNAMEDACAAVPPFADVPVRMLASARKLDALGPVGVDASAAMHLFGVYDGHGGSEVANYCGDRIHVVLREALSRAAAARGLSGSGELGGIQELWEKAFCECFQRVDDEVSGEASRFMFADGVGEARCEPVAAHDVGSTAVVALVCSSHVIVANCGDSRVVLSRGKEPMALSVDHKPDREDERARIEAAGGHVVNWHGHRVAGVLAMSRSIGDRYIKPFIIPKPEVRVVPRTNGDDCLILASDGLWDVISNEDACRAARLHILRWHNKNDGTCFGEGGKPTISESDPASQAAAECLVRLALSRGSEDNITVIVIDLKRRKMHRQR*	384	6.5	40.5329
Sspon.03G0032460-3D	Sspp2c66	Chr3D	35122382	35131507	-	ATGGCGTGCGATGGCGGCATGAAGGAGCAGGAGGGCCCCAGCGCGGCGTCTGCGGCCCCAAGTCCTGCGGCTGTGGCTAGGGCGAGGGCGAGGGCGGCGCGGCCTCCGAGGCCCAGGAGCCGCAAGGGGCTAGGCGTGCGGCACCCGCTGAAGCCCTACCGAATCCTTGCAGCCCTCCAGAGGGCGAATGCCAGGGTGAGGGAAGCGGGGGAGGCGACCCTCGTGGCAGCCCTCGCGGCGGCGCAAAAGGAGAGCGAGAGGGAGAACGAGGTGGTGCCAGATGTGTGCGGCGGGTGGAAGAGTGAGGATGGAAGTTTAAATTGTGGATACTCAAGCATTAGAGGTAGAAGGGCAACCATGGAAGACTTCTATGACATAAAATCTTCTAGAATTGATGAT…	MACDGGMKEQEGPSAASAAPSPAAVARARARAARPPRPRSRKGLGVRHPLKPYRILAALQRANARVREAGEATLVAALAAAQKESERENEVVPDVCGGWKSEDGSLNCGYSSIRGRRATMEDFYDIKSSRIDDKQINFFGVFDGHGGTHAAGYLKQHLFENLLKHPAFVGDTKSAMSESYKKTDADFMDAEGNIQVGSTASTAVLIGNHLYVANVGDSRAVMSKAGKAIALSDDHKPNRSDEQKRIEDAGGVVVWSGTWRVGGILAMSRAFGNRLLKQFVVADPEIQDLEIDGDVEFLILASDGLWDVVPNE	312	6.41	33.5798
Sspon.04G0001440-1A	Sspp2c67	Chr4A	5056831	5060165	-	ATGTACTACTGGTCTGCCAAGTCTTTCATTTCGACCAAGCAATACTCAGTACTGCAAAGTTCACAAGGTGCTACTCCTGCGTCCTTCATTTACTTCAGAGTTCTTCAGATCAAGGTCGAATGTCGAAAAATAATGGAGAGAGTTTGTGAGAACATGGTGTCTGTTGAGTTCAAGCAGACTAAGTTGAACACCTTTGTCCCGTTCATCCGGTCAGGGGAGTGGTCTGATATTGGAAGTCGCGATTACATGGAAGATGCCCACGTGTGCATCTCTGATCTGGCAAAGAATTTTGGCTATAACTCGGTGGATGATGAAGTAATTTCCTTCTATGGGGTGTTTGATGGCCATAATGGCAAAGATGCTGCCCATTATGTCCGTGATAACTTGCCACGGGTCATC…	MYYWSAKSFISTKQYSVLQSSQGATPASFIYFRVLQIKVECRKIMERVCENMVSVEFKQTKLNTFVPFIRSGEWSDIGSRDYMEDAHVCISDLAKNFGYNSVDDEVISFYGVFDGHNGKDAAHYVRDNLPRVIVEDADFPLELEKVVKRSFVQTDSKFAEKFSHHKGLSSGTTALTAMIFGRSLLVANAGDCRAVLSRRGIAIEMSKDHRPCCINERKRVESLGGYVDDGYLNGQLAVTRALGDWHLEGMKEMGEPGGPLSAEPELKMVTLTKDDEFLIIGSDGIWDFFSSQNAVDFARRKLQDHNDLRLCCREIVDEAIRRGARDNLTAVMVSFHPDAPPQSRANRTRDGSVPRSISAEGLHSLRVLLEGDVSSKTDGCSRTAENPVLKNLDTGNL*	398	5.98	44.3591
Sspon.04G0006060-1A	Sspp2c68	Chr4A	17193899	17196325	-	ATGTGGTCGTGGTTGACGAAGATTGCGTCCGCGTGCTTGGGCCCGGTCCGGAGGTGCGCGCGTACGAGGAAGGATGAGGACGGCGGCAGCGATAATGGCCGCGGCGTCGCCGACGACCTGCTGTGGTCGCGGGACCTCGGGCGCCACGCGGCGGGTGAGTTCTCGTTTGCCGTCGTGCAGGCCAACGAGGCGTTGGAGGACCACAGCCAAGTGGAGACAGGCTCCGCCGCGACATTCGTGGGCGTCTACGACGGCCACGGCGGCGCTGAGGCGTCCCGGTTCATATCTGACCACCTCTTCGCACACCTCATCCGACTTGCTCAGGAAAGTGGAACAATATCTGAGGATGTAGTTCGGAATGCGGTTTCTGCTACTGAGGAAGGCTTCTTGACACTTGTG…	MWSWLTKIASACLGPVRRCARTRKDEDGGSDNGRGVADDLLWSRDLGRHAAGEFSFAVVQANEALEDHSQVETGSAATFVGVYDGHGGAEASRFISDHLFAHLIRLAQESGTISEDVVRNAVSATEEGFLTLVRRTCFIKPLIAAVGSCCLVGVIWRGTLYVANLGDSRAVIGCLGRSNKIVAEPLTRDHNASMEEVRQELISRHPDDSQIVVLKHGVWRIKGIIQVSRTIGDAYLKRREFALDPSITRFRLSEPLRRPVLTAEPSICTRVLNPQDKFIIFASDGLWEQLTNQQAVEIVHSNPRRGIAKRLVRAALKQAARKREMRYDDLRKVEKGVRRFFHDDITVVVVYIEHGLLQERDTSVPELSVRGFVDAVGPSSLSGITAIS*	389	8.67	42.96
Sspon.04G0014050-1A	Sspp2c69	Chr4A	51784335	51789288	-	ATGGTATGCATCGGTAGCCTCCTGAGGGCGCTGGTGCTGCGTGCGGCGGCGTCTGCGGGCAGGCGCCGGGGGCCCAGGATCCTGTGTGGCCGCGCGGCGGATGCGCGCGTGACGCCACGGCACGGACACGGCTGGCGCGGGTTCCGAGCGGTCACGGGAAGGATGATGCTGGACTCCTCTGACTCTGCCTCTGCCGCCGCCGCTGCCGCCGCGGAGGCGGGGGCCGGTGCGGTGGCGGGGCAGGTGCAGCCGCAGCGCCGCGCGGTGGGCGCCGTGCCCCAGGCGCACGACGGCGGCTACGCCAGCGGCGGATGGGAGAGAGAAGATGGTAAACTGAGTTGTGGATACTCAAGTTTTAGAGGGAAGAGAGCTACAATGGAGGATTTCTATGATGTAAAA…	MVCIGSLLRALVLRAAASAGRRRGPRILCGRAADARVTPRHGHGWRGFRAVTGRMMLDSSDSASAAAAAAAEAGAGAVAGQVQPQRRAVGAVPQAHDGGYASGGWEREDGKLSCGYSSFRGKRATMEDFYDVKLTEIDGQAVSLFGVFDGHGGSRAAEYLREHLFENLLKHPDFLTDTKLAISETYQKTDTDFLESEASAFRDDGSTASTAVLVGDHLYVANVGDSRAVISKAGKAMALSEDHKPNRIDERKRIENAGGIVIWAGTWRVGGVLAMSRAFGNRLLKPYVVAEPEIQEEQVNGELECLVLASDGLWDVVENEEAVSLGKSEDAPESAARKLTEIAYSRGSADNITCIVVQFHHDKTG*	366	5.86	39.0637
Sspon.04G0018380-1A	Sspp2c70	Chr4A	66192874	66194381	-	ATGGAGGACTTTTATGAGGCAAGGATAGACGACGTTGACGGAGAGAAAGTTGGAATGTTCGGTGTATATGATGGTCATGGAGGAGTTAGAGCAGCTGAGTATGTTAAGCAGCATCTTTTCAGCAATTTAATCAAACACCCAAAGTTCATCACTGATACCAAGGCTGCTATCGCTGAAACTTACAACCACACAGATTCAGAATTTCTGAAAGCTGATAGCAGTCAAACTCGAGATGCTGGCTCAACTGCCTCAACAGCTATTATTGTAGGGGACCGTTTGCTTGTTGCAAATGTTGGAGATTCTAGAGCTGTTATTTCTAAAGGAGGACAGGCGATTGCGGTTTCAAGGGATCACAAGCCTGATCAGACAGATGAGAGACAAAGAATTGAGGATGCAGGG…	MEDFYEARIDDVDGEKVGMFGVYDGHGGVRAAEYVKQHLFSNLIKHPKFITDTKAAIAETYNHTDSEFLKADSSQTRDAGSTASTAIIVGDRLLVANVGDSRAVISKGGQAIAVSRDHKPDQTDERQRIEDAGGFVMWAGTWRVGGVLAVSRAFGDKLLKQYVVADPEIKEEVVDSSLEFLILASDGLWDVVTNEEAVAMVKPIQDPQEAANKLLEEASRRGSSDNITVVIVRFQDGTTTGDKSGEDKETTNDQNS	256	4.67	27.8698
Sspon.04G0001440-2B	Sspp2c71	Chr4B	2133679	2137923	-	ATGTGCGTGGAGGGGCTGGACGACGCAGCAGGGAGGCTCGGCTTCGGAGACCAGGAGATCGACAGGCGCGCCGGTGCCGCGATGGAGAGAGTTTGTGAGAACACGGTGTCTGTTGAGTTCAAGCAGACTAAGTTGAACACCTTTGTCCCGTTCATCCGGTCAGGGGAGTGGTCTGATATTGGAAGTCGCGATTACATGGAAGATGCCCACGTGTGCATCTCTGATCTGGCAAAGAATTTTGGCTATAACTCGGTGGATGATGAAGTAATTTCCTTCTATGGGGTGTTTGATGGCCATAATGGCAAAGATGCTGCCCATTATGTCCGTGATAACTTGCCACGGGTCATCGTGGAAGATGCTGATTTTCCTCTTGAGCTTGAAAAGGTAGTCAAGAGGTCA…	MCVEGLDDAAGRLGFGDQEIDRRAGAAMERVCENTVSVEFKQTKLNTFVPFIRSGEWSDIGSRDYMEDAHVCISDLAKNFGYNSVDDEVISFYGVFDGHNGKDAAHYVRDNLPRVIVEDADFPLELEKVVKRSFVQTDSKFAEKFSHHKGLSSGTTALTAMIFGRSLLVANAGDCRAVLSRRGIAIEMSKDHRPCCINERKRVESLGGYVDDGYLNGQLAVTRALGDWHLEGMKEMGEPGGPLSAEPELKMVTLTKDDEFLIIGSDGIWDFFSSQNAVDFARRKLQDHNDLRLCCREIVDEAIRRGARDNLTAVMVSFHPDAPPQSRANRTRDGRVPRSISAEGLHSLRVLLEGQ*	356	5.38	39.4484
Sspon.04G0006060-2B	Sspp2c72	Chr4B	13492431	13494835	+	ATGTGGTCATGGTTGACGAAGATTGCGTCCGCGTGCTTGGGCCCGGTCCGGAGGTGCGCGCGTACGAGGAAGGATGAGGACGGCGGCAGCGATAATGGCCGCGGCGTCGCCGACGACCTGCTGTGGTCGCGGGACCTCGGGCGCCACGCGGCGGGTGAGTTCTCGTTTGCCGTCGTGCAGGCCAACGAGGCGTTGGAGGACCACAGCCAAGTGGAGACAGGCTCCGCCGCGACATTCGTGGGCGTCTACGACGGCCACGGCGGCGCTGAGGCGTCCCGGTTCATATCTGACCACCTCTTCGCACACCTCATCCGACTTGCTCAGGAAAGTGGAACAATATCTGAGGATGTAGTTCGGAGTGCGGTTTCTGCTACTGAGGAAGGCTTCTTGACACTTGTG…	MWSWLTKIASACLGPVRRCARTRKDEDGGSDNGRGVADDLLWSRDLGRHAAGEFSFAVVQANEALEDHSQVETGSAATFVGVYDGHGGAEASRFISDHLFAHLIRLAQESGTISEDVVRSAVSATEEGFLTLVRRTCFIKPLIAAVGSCCLVGVIWRGTLYVANLGDSRAVIGCLGRSNKIVAEPLTRDHNASMEEVRQELISRHPDDSQIVVLKHGVWRIKGIIQVSRTIGDAYLKRREFALDPSITRFRLSEPLRRPVLTAEPSICTRVLNPQDKFIIFASDGLWEQLTNQQAVEIVHSNPRRGIAKRLVRAALKQAARKREMRYDDLRKVEKGVRRFFHDDITVVVVYIEHGLLQERDTSVPELSVRGFVDAVGPS	379	8.67	42.103
Sspon.04G0026520-1P	Sspp2c73	Chr4B	44206087	44212881	+	ATGGGCTGTTCAGCTTCCAAGTGTTGTTCACAACTGAAGTGCTCTTTGTGCTCAAATGGGTGCCTGGGGCAGGCACCTGACTCCCCGAGAGAATCAAGGGGAAAGTCAAGTCGGGGGAGAGGGAAGGCAGATTCTACTGATTCAGATGATTCTTCTGATGACCTCGGGGAAGATGACGATGCTTTTAACCATATGAATGCTACAAGGGAATCCACTGTTGGCATCAGCCGACTATCCAGGGTCTCTTCACAGTTTCTTCCTCCTGATGGATCACGCAAGATTCAGGTCCCTTTGGGTAACTATGACATGAGATACTCCTTCCTGTCTCAAAGAGGTTACTACCCAGAATCACTGGACAAGGCAAATCAAGATAGCTACTGCATACATACCCCATTTGGA…	MGCSASKCCSQLKCSLCSNGCLGQAPDSPRESRGKSSRGRGKADSTDSDDSSDDLGEDDDAFNHMNATRESTVGISRLSRVSSQFLPPDGSRKIQVPLGNYDMRYSFLSQRGYYPESLDKANQDSYCIHTPFGPSPDDHFFGVFDGHGEYGAQCSQFVKRRLCENLLRDNRFRTDAVLALHSAFVATNSQLHADNLDDSMSGTTAVTILVRGKTIYVANTGDSRAVIAEKRGDDIVAVDLSIDQTPYRFDELERVKECGARVLTLDQIEGLKNPDVQCWGTEESDDGDPPRLWVQNGMYPGTAFTRSIGDSVAESIGVIADPEIFVLDLNSNNPFFVLASDGVFEFLSSQTVVDMISKYKDPRDACAEIVAESYRLWLQYETRTDDITIIVVHINGLTD…	1081	5	119.977
Sspon.04G0026520-1T	Sspp2c74	Chr4B	49955767	49958716	+	ATGGGCTGTTCAGCTTCCAAGTGTTGTTCACAACTGAAGTGTTCTTTGTGCTCAAATGGGTGCCTGGGGCAGGCACCTGACTCCCCGAGAGAATCAAGGGGAAAGTCAAGTCGGGGGAGAGGGAAGGCAGATTCTACTGATTCAGATGATTCTTCTGATGACCTCGGGGAAGATGACGATGCTTTTAACCATATGAATGCTACAAGGGAATCCACTGTTGGCATCAGCCGACTATCCAGGGTCTCTTCACAGTTTCTTCCTCCTGATGGATCACGCAAGATTCAGGTCCCTTTGGGTAACTATGACATGAGATACTCCTTCCTGTCTCAAAGAGGTTACTACCCAGAATCACTGGACAAGGCAAATCAAGATAGCTACTGCATACATACCCCATTTGGA…	MGCSASKCCSQLKCSLCSNGCLGQAPDSPRESRGKSSRGRGKADSTDSDDSSDDLGEDDDAFNHMNATRESTVGISRLSRVSSQFLPPDGSRKIQVPLGNYDMRYSFLSQRGYYPESLDKANQDSYCIHTPFGPSPDDHFFGVFDGHGEYGAQCSQFVKRRLCENLLRDYQFRTDAVLALHSAFVATNSQLHADNLDDSMSGTTAVTILVRGKTIYVANTGDSRAVIAEKRGDDIVAVDLSIDQTPYRFDELERVKECGARVLTLDQIEGLKNPDVQCWGTEESDDGDPPRLWVQNGMYPGTAFTRSIGDSVAESIGVIADPEIFVLDLNSNNPFFVLASDGVFEFLSSQTVVDMISKYKDPRDACAEIVAESYRLWLQYETRTDDITIIVVHINGLTD…	571	4.85	63.3735
Sspon.04G0014050-2B	Sspp2c75	Chr4B	54249955	54254539	+	ATGGTATGCATCGGTAGCCTCCTGAGGGCGCTGGTGCTGCGTGCGGCGGCGTCTGCGGGCAGGCGCCGGGGGCCCAGGATCCTGTGTGGCCGCGCGGCGGATGTGCGCGTGACGCCCCGGCACGGACACGGCTGGCGCGGGTTCCGAGCGGTCACGGGAAGGATGATGCTGGACTCCTCTGACTCTGCCTCTGCCGCCGCCGCGGAGGCGGGGGCCGGGGCGGTGGCGGGGCAGGTGCAGCCGCAGCGCCGCGCGGTGGGCGCCGTGCCCCAGGCGCACGACGGCGGCTACGCCAGCGGCGGATGGGAGAGAGCTACAATGGAGGATTTCTATGATGTAAAACTAACTGAAATCGATGGACAAGCTGTTAGCCTGTTTGGTGTTTTTGACGGTCATGGA…	MVCIGSLLRALVLRAAASAGRRRGPRILCGRAADVRVTPRHGHGWRGFRAVTGRMMLDSSDSASAAAAEAGAGAVAGQVQPQRRAVGAVPQAHDGGYASGGWERATMEDFYDVKLTEIDGQAVSLFGVFDGHGGSRAAEYLREHLFENLLKHPDFLTDTKLAISETYQKTDTDFLESEASAFRDDGSTASTAVLVGDHLYVANVGDSRAVISKAGKAMALSEDHKPNRIDERKRIENAGGIVIWAGTWRVGGVLAMSRAFGNRLLKPYVVAEPEIQEEQVNGELECLVLASDGLWDVVENEEAVSLGKSEDAPESAARKLTEIAYSRGSADNITCIVVQFHHDKTG*	347	5.63	37.1066
Sspon.04G0001440-3C	Sspp2c76	Chr4C	5760855	5765068	-	ATGTGCGTGGAGGGGCTGGACGACGCAGCAGGGAGGCTCGGCTTCGGAGACCAGGAGATCGACAGGCGCGCCGGTGCCGCGATGGAGAGAGTTTGTGAGAACACGGTGTCCGTTGAGTTCAAGCAGACTAAGTTGAACACCTTTGTCCCGTGCATCCGGTCAGGGGAGTGGTCTGATATTGGAAGTCGCGATTACATGGAAGATGCCCACGTGTGCATCTCTGATCTGGCAAAGAATTTTGGCTATAACTCGGTGGATGATGAAGTAATTTCCTTCTATGGGGTGTTTGATGGCCATAATGGCAAAGATGCTGCCCATTATGTCCGTGATAACTTGCCACGGGTCATCGTGGAAGATGCTGATTTTCCTCTTGAGCTTGAAAAGGTAGTCAAGAGGTCA…	MCVEGLDDAAGRLGFGDQEIDRRAGAAMERVCENTVSVEFKQTKLNTFVPCIRSGEWSDIGSRDYMEDAHVCISDLAKNFGYNSVDDEVISFYGVFDGHNGKDAAHYVRDNLPRVIVEDADFPLELEKVVKRSFVQTDSKFAEKFSHHKGLSSGTTALTAMIFGRSLLVANAGDCRAVLSRRGIAIEMSKDHRPCCINERKRVESLGGYVDDGYLNGQLAVTRALGDWHLEGMKEMGEPGGPLSAEPELKMVTLTKDDEFLIIGSDGIWDFFSSQNAVDFARRKLQDHNDLRLCCREIVDEAIRRGARDNLTAVMVSFHLDAPPQSRANRTRDGRVARSISAEGLHSLRVLLEGQ*	356	5.38	39.3944
Sspon.04G0006060-3C	Sspp2c77	Chr4C	16690796	16693470	-	ATGTGGTCGTGGTTGACGAAGATTGCGTCCGCGTGCTTGGGCCCGGTCCGGAGCTGCGCGCGTACGAGGAAGGATGAGGACGGCGGCAGCGATAATGGCCGCGGCGTCGCCGACGACCTACTGTGGTCGCGGGACCTCGGGCGCCACGCGGCGGGTGAGTTCTCGTTTGCCGTCGTGCAGGCCAACGAGGCGTTGGAGGACCACAGCCAAGTGGAGACAGGCTCCGCCGCGACATTCGTGGGCGTCTACGACGGCCACGGCGGCGCTGAGGCGTCCCGGTTCATATCTGACCACCTCTTCGCACACCTCATCCGACTTGCTCAGGAAAGTGGAACAATATCTGAGGATGTAGTTCGGAGTGCGGTTTCTGCTACTGAGGAAGGCTTCTTGACACTTGTG…	MWSWLTKIASACLGPVRSCARTRKDEDGGSDNGRGVADDLLWSRDLGRHAAGEFSFAVVQANEALEDHSQVETGSAATFVGVYDGHGGAEASRFISDHLFAHLIRLAQESGTISEDVVRSAVSATEEGFLTLVRRTCFIKPLIAAVGSCCLVGVIWRGTLYVANLGDSRAVIGCLGRSNKIVAEPLTRDHNASMEEVRQELISRHPDDSQIVVLKHGVWRIKGIIQVSRTIGDAYLKRREFALDPSITRFRLSEPLRRPVLTAEPYICTRVLNPQDKFIIFASDGLWEQLTNQQAVEIVHSNPRRGIAKRLVRAALKQAARKREMRYDDLRKVEKGVRRFFHDDITVVVVYIEHGLLQERDTSVPELSVRGFVDAVGPSSLSGITAIS*	389	8.45	42.9399
Sspon.04G0014050-3C	Sspp2c78	Chr4C	56076517	56081376	-	ATGGTATGCATCGGTAGCCTCCTGAGGGCGCTGGTGCTGCGTGCGGCGGCGTCTGCGGGCAGGCGCCGGGGGCCCAGGATCCTGTGTGGCCGCGCGGCGGATGTGCGCGTGACGCCCCGGCACGGACACGGCTGGCGCGGGTTCCGAGCGGTCACGGGAAGGATGATGCTGGACTCCTCTGACTCTGCCTCTGCCGCCGCCGCTGCCGCCGCGGAGGCGGGGGCCGGGGCGGTGGCGGGGCAGGTGCAGCCGCAGCGCCGCGCGGTGGGGGCCGTGCCCCAGGCGCACGACGGCGGCTACGCCAGCGGCGGATGGGAGAGAGAAGATGGTAAACTGAGTTGTGGATACTCAAGTTTTAGAGGGAAGAGAGCTACAATGGAGGATTTCTATGATGTAAAA…	MVCIGSLLRALVLRAAASAGRRRGPRILCGRAADVRVTPRHGHGWRGFRAVTGRMMLDSSDSASAAAAAAAEAGAGAVAGQVQPQRRAVGAVPQAHDGGYASGGWEREDGKLSCGYSSFRGKRATMEDFYDVKLTEIDGQAVSLFGVFDGHGGSRAAEYLREHLFENLLKHPDFLTDTKLAISETYQKTDTDFLESEASAFRDDGSTASTAVLVGDHLYVANVGDSRAVISKAGKAMALSEDHKPNRIDERKRIENAGGIVIWAGTWRVGGVLAMSRAFGNRLLKPYVVAEPEIQEEQVNGELECLVLASDGLWDVVENEEAVSLGKSEDAPESAARKLTEIAYSRGSADNITCIVVQFHHDKTG*	366	5.86	39.0918
Sspon.04G0018380-2C	Sspp2c79	Chr4C	71504407	71506997	+	ATGGCGGGAGGTAATAGTGAGAATGGGCGGTTCAGTTATGGAGTTGCGAGTTCTCCTGGGAAAAGAGCATCGATGGAGGACTTTTATGAGGCAAGGATAGACGACGTTGACGGAGAGAAAGTTGGAATGTTCGGTGTATATGATGGTCATGGAGGAGTCAGAGCAGCTGAGTATGTTAAGCAGCATCTTTTCAGCAATTTAATCAAACACCCAAAGTTCATCACTGATACCAAGGCTGCTATCGCCGAAACTTACAACCACACAGATTCAGAATTTCTGAAAGCTGATAGCAGTCAAACTCGAGATGCTGGCTCAACTGCCTCAACAGCTATTATTGTAGGGGACCGTTTGCTTGTTGCAAATGTTGGAGATTCTAGAGCTGTTATTTCTAAAGGAGGA…	MAGGNSENGRFSYGVASSPGKRASMEDFYEARIDDVDGEKVGMFGVYDGHGGVRAAEYVKQHLFSNLIKHPKFITDTKAAIAETYNHTDSEFLKADSSQTRDAGSTASTAIIVGDRLLVANVGDSRAVISKGGQAIAVSRDHKPDQTDERQRIEDAGGFVMWAGTWRVGGVLAVSRAFGDKLLKQYVVADPEIKEEVVDSSLEFLILASDGLWDVVTNEEAVAMVKPIQDPQEAANKLLEEASRRGSSDNITVVIVRFQDGTTTGDKSGEDKETTNDQNS*	281	4.79	30.2394
Sspon.04G0018380-1P	Sspp2c80	Chr4C	71668976	71672535	-	ATGCGCGAGGAGGGGCCGTGGGGACCACCACCAGCACCAGCACCTCCATCCGCGCGCCTCTCGCCCGCGCCGCTCTCGCTGGTGGTGCTCCTCCTGCTCGCGGGGCCCTCCTCCTGCTGGTGCCAGGGCCGGGAGGGCGGCGCGGAGGTGGCGCGCATGGGGCTCGCCGGGGACGGGTCGGCGGACACCGCCCACCTCAGTAATAGTGAAAATGGGCGGTTCAGTTATGGAGTTGCGAGTTCTCCTGGGAAAAGAGCATCGATGGAGGACTTTTATGAGGCAAGGATAGACGACGTTGACGGAGAGAAAGTTGGAATGTTCGGTGTATATGATGGTCATGGAGGAGTCAGAGCAGCTGAGTATGTTAAGCAGCATCTTTTCAGCAATTTAATCAAACAC…	MREEGPWGPPPAPAPPSARLSPAPLSLVVLLLLAGPSSCWCQGREGGAEVARMGLAGDGSADTAHLSNSENGRFSYGVASSPGKRASMEDFYEARIDDVDGEKVGMFGVYDGHGGVRAAEYVKQHLFSNLIKHPKFITDTKAAIAETYNHTDSEFLKADSSQTRDAGSTASTAIIVGDRLLVANVGDSRAVISKGGQAIAVSRDHKPDQTDERQRIEDAGGFVMWAGTWRVGGVLAVSRAFGDKLLKQYVVADPEIKEEVVDSSLEFLILASDGLWDVVTNEEAVAMVKPIQDPQEAANKLLEEASRRGSSDNITVVIVRFQDGTTTGDKSGEDKETTNDQNS*	344	4.82	36.6227
Sspon.04G0001440-4D	Sspp2c81	Chr4D	5765046	5768749	+	ATGTGCGTGGAGGGGCTGGACGACGCAGCAGGGAGGCTCGGCTTCGGAGACCAGGAGATCGACAGGCGCGCCGGTGCCGCGATGGAGAGAGTTTGTGAGAACACGGTGTCTGTTGAGTTCAAGCAGACTAAGTTGAACACCTTTGTCCCGTTCATCCGGTCAGGGGAGTGGTCTGATATTGGAAGTCGCGATTACATGGAAGATGCCCACGTGTGCATCTCTGATCTGGCAAAGAATTTTGGCTATAACCCGGTGGATGATGAAGTAATTTCCTTCTATGGGGTGTTTGATGGCCATAATGGCAAAGATGCTGCCCATTATGTCCGTGATAACTTGCCACGGGTCATCGTGGAAGATGCTGATTTTCCTCTTGAGCTTGAAAAGGTAGTCAAGAGGTCA…	MCVEGLDDAAGRLGFGDQEIDRRAGAAMERVCENTVSVEFKQTKLNTFVPFIRSGEWSDIGSRDYMEDAHVCISDLAKNFGYNPVDDEVISFYGVFDGHNGKDAAHYVRDNLPRVIVEDADFPLELEKVVKRSFVQTDSKFAEKFSHHKGLSSGTTALTAMIFGRSLLVANAGDCRAVLSRRGIAIEMSKDHRPCCINERKRVESLGGYVDDGYLNGQLAVTRALGDWHLEGMKEMGEPGGPLSAEPELKMVTLTKDDEFLIIGSDGIWDFFSSQNAVDFARRKLQDHNDLRLCCREIVDEAIRRGARDNLTAVMVSFHPDAPPQSRANRTRDGRVPRSISAEGLHSLRVLLE	353	5.38	39.2732
Sspon.04G0014050-4D	Sspp2c82	Chr4D	57904325	57909259	-	ATGGTATGCATCGGTAGCCTCCTGAGGGCGCTGGTGCTGCGTGCGGCGGCGTCTGCGGGCAGGCGCCGGGGGCCCAGGATCCTGTGTGGCCGCGCGGCGGATGTGCGCGTGACGCCCCGGCACGGACACGGCTGGCGCGGGTTCCGAGCGGTCACGGGAAGGATGATGCTGGACTCCTCTGACTCTGCCTCTGCCGCCGCCGCTGCCGCCGCGGAGGCGGGGGCCGGGGCGGTGGCGGGGCAGGTGCAGCCGCAGCGCCGCGCGGTGGGCGCCGTGCCCCAGGCGCACGACGGCGGCTACGCCAGCGGCGGATGGGAGAGAGGGAAGAGAGCTACAATGGAGGATTTCTATGATGTAAAACTAACTGAAATCGATGGACAAGCTGTTAGCCTGTTTGGT…	MVCIGSLLRALVLRAAASAGRRRGPRILCGRAADVRVTPRHGHGWRGFRAVTGRMMLDSSDSASAAAAAAAEAGAGAVAGQVQPQRRAVGAVPQAHDGGYASGGWERGKRATMEDFYDVKLTEIDGQAVSLFGVFDGHGGSRAAEYLREHLFENLLKHPDFLTDTKLAISETYQKTDTDFLESEASAFRDDGSTASTAVLVGDHLYVANVGDSRAVISKAGKAMALSEDHKPNRIDERKRIENAGGIVIWAGTWRVGGVLAMSRAFGNRLLKPYVVAEPEIQEEQVNGELECLVLASDGLWDVVENEEAVSLGKSEDAPESAARKLTEIAYSRGSADNITCIVVQFHHDKTG*	353	5.85	37.6612
Sspon.04G0018380-3D	Sspp2c83	Chr4D	75291421	75294209	-	ATGCGCGAGGAGGGGCCGTGGGGACCACCACCAGCACCTCCATCCGCGCGCCTCTCGCCCCCGCCGCTCTCGCTGGTGGTGCTCCTCCTGCTCGCGGGGCCCTCCTCCTGCTGGTGCCAGGGCCGGGAGGGCGGCGCGGAGGTGGCGCGCATGGGGCTCGCCGGGGACGGGTCGGCGGACACCGCCCACCTCAGCCTTTCTGCTTTCGCTTTCGCTTTCGCCCCCATCCATCTGGTTGACTTCGCCGTGGGGAACGAGAGGCGGAGGCTATGGCGCCTCGGAGCCGAGATCCATGGCAGCGGGGACGAATTCTACTGTACCACCCTCCCCTGCTTGTCTGGGTGCAGCGGCTGTGGATTCGGAACACCGGAATTATTAGGCACCGAGCTCGAGCGCGAC…	MREEGPWGPPPAPPSARLSPPPLSLVVLLLLAGPSSCWCQGREGGAEVARMGLAGDGSADTAHLSLSAFAFAFAPIHLVDFAVGNERRRLWRLGAEIHGSGDEFYCTTLPCLSGCSGCGFGTPELLGTELERDRHSLSIGSAKSLYNSENGRFSYGVASSPGKRASMEDFYEARIDDVDGEKVGMFGVYDGHGGVRAAEYVKQHLFSNLIKHPKFITDTKAAIAETYNHTDSEFLKADSSQTRDAGSTASTAIIVGDRLLVANVGDSRAVISKGGQAIAVSRDHKPDQTDERQRIEDAGGFVMWAGTWRVGGVLAVSRAFGDKLLKQYVVADPEIKEEVVDSSLEFLILASDGLWDVVTNEEAVAMVKPIQDPQEAANKLLEEASRRGSSDNITVVIVR…	423	4.95	45.2424
Sspon.05G0003740-1A	Sspp2c84	Chr5A	11135334	11138146	-	ATGGCACTTGCTGTACCTGTGACAATAAAGACTACTGAGGAGGGTGAGAATGAAAGACTTGATTACGCCGTGTCAGCTATGCAAGGACACCGTGAAAATATGGAGGATGCTCATGCAATTGTCTTAAATCTTGATGCTGCAACTGGCACATCATTCTTTGGTGTTTATGATGGCCATGGAGGACCTGCTGTTTCAAAGTATTGTGCGAGACACTTACATATTGAGCTTCGCAGACATGAAAGATTTCGTGATAATCTCCAATTTGCAATTGAGAGAACGTTCTTAAGGATGGATGAGATGATGAAAGACAGGAGCGCAGGGAGGGAATTATCTGGGTATGGTGGTAATGACAATTGGAAAGCATATAGAAAGGCTATGCGCACGAGTCTATTTCTACCC…	MALAVPVTIKTTEEGENERLDYAVSAMQGHRENMEDAHAIVLNLDAATGTSFFGVYDGHGGPAVSKYCARHLHIELRRHERFRDNLQFAIERTFLRMDEMMKDRSAGRELSGYGGNDNWKAYRKAMRTSLFLPFCQKPAYPGPENDGCTACVVLIRGNQIIVGNAGDSRCVLSRNNLAIDLSNDFKPNLPAERQRIETAGHEVTFSERGNVHRIDDGIAISRSLGDLLYKDNNNLGPEQQAITAFPEVRTEEITQDDQFLIIACDGIWDCLTSQQAVDFIRIYLNADVGLAFICEALLGHCLAQPRGRDNMTVV	314	5.32	35.0235
Sspon.05G0004550-1A	Sspp2c85	Chr5A	13664710	13667089	+	ATGTGGCCGTGGCTGGAGAGGATTGCGTCCGCGTGCTGGGACCGGGTCCGGAGGTACGCGCTTACGAGGAAGGGTGAGGACGACGACGCGGAGGACGACGCCGGCGGCGGCGCCGACGAGCTGCTGTGGTCGCGGGACCTCGCGCGGCACGCGGCGGGCGAGTTCTCCTTCGCCGTCGTGCAGGCCAACGACGTGCTGGAGGACCACAGCCAGGTGGAGACGGCCGCCGCCGCCACCTTCGTCGGCGTCTACGACGGCCACGGGGGCGCCGAGGCCTCCCGCTTCATCTCTAACCACCTTTCTGCACACATCGTCCGTCTTGCACAGGAGCATGGAACAATGTCTGAGGATGTTGTTCGAAAGGCCTTTTCTGCTACAGAGGAAGGCTTCCTGTCGCTT…	MWPWLERIASACWDRVRRYALTRKGEDDDAEDDAGGGADELLWSRDLARHAAGEFSFAVVQANDVLEDHSQVETAAAATFVGVYDGHGGAEASRFISNHLSAHIVRLAQEHGTMSEDVVRKAFSATEEGFLSLVRRTHLIKPAMATIGSCCLVGIIWRGTLYLANLGDSRAVVGCLNGSNRIVAEQLTRDHNASMEEIRQELRTLHPDDSQIVVLKNGVWRIKGIIQVSRSIGDAYLKKREFAADPSTARFHLSEPLRRPVLTSEPSVCSRVLNSQDRFLIFASDGLWEHLSNQQAVEIVHNNPREGVARRLVQAALKEAARKREMRYGDIKKLDKGVRRYIHDDITVVVVFVDHELRSEDSASTSVPELSVRGFVDAGGRSSFSGLNDIT*	392	6.18	43.3949
Sspon.05G0004670-1A	Sspp2c86	Chr5A	13950477	13954417	+	ATGGTCGGCCGGATGGAGCGGCAGACCGCGTCGTCGTCAGCGTCATGTTCCCCCTCCGCCGCCGCCTCCTCCTCGGCCTGCGGCGGCAAGAAGCGGCCTGATATCCTCAACATGATCCGGAATGCAGCCTGTCTTAATTCGTCATCTACTGATACCGGCAAGGGAAGGAGTAAATTGTCAACCAACAAAGTTACACATGGATTCCACCTGGTGGAAGGCAAATCCGGCCATGACATGGAAGACTACCATGTGGCAGAGTACAAGTATGTGAAGAACCATGAGCTTGGTCTCTTTGCCATTTTTGATGGCCATTTAGGAGATAAGGTGCCAAGTTACCTGAAAGCTAACCTTTTTAGCAACATAATGAAAGAGCCTCTCTTCTGGTCTAGTCCTCAAGAA…	MVGRMERQTASSSASCSPSAAASSSACGGKKRPDILNMIRNAACLNSSSTDTGKGRSKLSTNKVTHGFHLVEGKSGHDMEDYHVAEYKYVKNHELGLFAIFDGHLGDKVPSYLKANLFSNIMKEPLFWSSPQEAIKNAYCSTNKYILENAKQLGPGGSTAVTAIVVDGKDMWIANVGDSRAVVCERGAANQLTVDHEPHTTNERQRIEKHGGFVTTFPGDVPRVNGQLAVARAFGDQSLKAHLSSEPDIRHVPINSNIEFVILASDGLWKVMKNQEAVDLVKSIKDPQAAAKRLTTEALARKSKDDISCIVIRFRC*	317	8.87	34.372
Sspon.05G0010340-1A	Sspp2c87	Chr5A	29536804	29541729	+	ATGTCGTCGGCATCGCGGAGCGGGAGGCGGCGGACCGGGAGCGTGGCGCTCGGGGACCTTCTGCGGCGGGAGGCGTCGGCGGAGCGGGCCGCGTTGGGAGGCGGCGAGCGGGACCGGCCCTCGGTCGCCGCGGGGCAGGCCTGCCGGGCGAAGAAGGGCGAGGACTTCGCGCTGCTCAAGCCCGCCTGCGAGCGACGCCCCGGCGCGCCGTCCACCTCCTTCTCCGCCTTCGCTAGGGCGCCCCCCGCCGGCGCCGGTGTCTGGTCTCGTTCGCTCTCGCAGCTGTTCGATGGGCACAACGGGAGCGCCGCCGCGGTGTACGCCAAGGAGCACCTCCTCGGCAACGTGCTCGGCTGCGTCCCGACCGATCTGAGCAGGGACGAGTGGCTCACCGCGCTC…	MSSASRSGRRRTGSVALGDLLRREASAERAALGGGERDRPSVAAGQACRAKKGEDFALLKPACERRPGAPSTSFSAFARAPPAGAGVWSRSLSQLFDGHNGSAAAVYAKEHLLGNVLGCVPTDLSRDEWLTALPRALVAGFVKTDKDFQTKAHSSGTTVTLAIIDGSVVTVASVGDSRCVLEAESSIYYLSADHRFDANEEEVGRVTECGGEVGRLNVVGGAEVALCLFTHPKIGPLRCWPGGLCLSRSIGDQDVGEFIIPVPYVKQIKLSNAGGRLIISSDGVWDALTADMAFRCARGLPPEAAAEQIVKEAVESKGLRDDTTCIVIDIIPPEKPKCTIESPKTPGKGLVLLKKFFLRKTASDSLSLTDTDNYPEPDLVEEVFEDGCPSLSRRLNSEY…	473	6.3	50.5243
Sspon.05G0016870-1A	Sspp2c88	Chr5A	69920521	69924012	-	ATGACCCTCCCGCTGCGGAGGAAGACGCCTGCTGCTGCTGCTGCCTCAGTCGTCGCTGTCCAGAAGCAGTTGCTGGTGGTGGCGCCGCCTACTGCGCCTGCCGCTGTTCTTGTTGGTGCAGAGGTGCCTAACGTTGTCGGCGGTTGTGACGATGACGTAACAGAGCAACAAGCTGAGAGCGAGAAGAATAAGACAGCGTGGGCTGCGAGGAGGCGGCCCCCGAGGCTGGTTATACCGGTGGCCGAGGTCGACGCCGGCGAGGTGGCCGCCGGCTGGGCCGCGGCTGCCGCCCAGGCGAAGGAGGCCGACCTGGAGGTGGAGGGCGAGGGGTATAGGGTGGCGAGTAGAGCAGGGCCAAGGCATGCGATGGAGGATGCGTATGCCGTGGTGACTGATAAA…	MTLPLRRKTPAAAAASVVAVQKQLLVVAPPTAPAAVLVGAEVPNVVGGCDDDVTEQQAESEKNKTAWAARRRPPRLVIPVAEVDAGEVAAGWAAAAAQAKEADLEVEGEGYRVASRAGPRHAMEDAYAVVTDKHGGDSELRLARNVVSAVLAAGTETQGEPWSSSAAAEDAVSAAIRAAYLATDNELLAQHQGESDGACATTAVVKGGHLYVAHVGDCRAVLSRDGAAAALTADHTCAREEERERIEREGGYVSRSGSGVWRVQGSLAVSRAFGDSALKRWVVAEPAVTRVALDAGCEFLVIASDGLWDKVSNQEAVDVVSGSPATACRELVDMARRRGSRDDVTVMVVDLG	352	5.04	36.623
Sspon.05G0016870-1T	Sspp2c89	Chr5A	69930075	69932891	-	ATGCTGCTGCACACCGTCCGGTTCCTGTGCTCCGTCGTCGCCGCCTTCGCGCGCCTGGTCCGCGAGCTCCGCAAGGCGGCCGCCATGGCAACCGCCACATGCTCTCCGTCTCCTGTAGCTGTACTCACTGCTCAACCCGTCGTGTCGCCCATCGGCCTGATAGCATCCACGCCGCTCCCGAAGCGTAAGAAAACGCTTGCCCAGGTTGCCGTCCCGGAGAACCTGCTCGTCGCGCCGCCTCCGCCGCCAACGCCAGTGTTGGTTCTTCCTGCAAAGGTGGTGTCGGACGACGGCGTCAGTGGCGTCGGTATGGTAGAGCAACAACAAGCTCAGAGCGTGACGAAGACGAAGGCCGCGTGGGCGGCCAGGAGGAGGCCGTCGAGGCTCGTCATACCGGTG…	MLLHTVRFLCSVVAAFARLVRELRKAAAMATATCSPSPVAVLTAQPVVSPIGLIASTPLPKRKKTLAQVAVPENLLVAPPPPPTPVLVLPAKVVSDDGVSGVGMVEQQQAQSVTKTKAAWAARRRPSRLVIPVADDGGEVAAGWGKAAAPVKEADVEVEGDGFWLASRAGPRHAMEDAYAVVTDKNDADSQLAFYGVFDGHGGRAAVDFVSERLSKNVVSAVLAAAATMETRGEASSEDAVSAAIKAAYLATDSELLTKHQDASGGACAATAVVKGGDLYVAHLGDCRAVLSREGAAAALTADHTCAAEDERARIEREGGYVCRSGSGVWRVQGSLAVSRAFGDGALKQWVVAEPAVTRVPLAAGCEFLVIASDGLWDKVSNQEAVDAVSRCRSTACRE…	426	7	44.3596
Sspon.05G0021970-1B	Sspp2c90	Chr5B	1586078	1591018	+	ATGGGGTACTTGAGCTCCGTGATCGGCCACCCCACCGATGGATCCTCCGTCAGCGGCGGCGGCCTCAGCCAGAATGGTAAATTTAGCTATGGTTATGCAAGCTCCCCTGGTAAAAGGGCATCCATGGAAGACTTCTATGAGACAAAAATTGACTGTGTTGATGGTCAGATAATTGGTCTTTTTGGAGTTTTTGATGGTCATGGTGGTGCTAAAGTAGCAGAGTATGTTAAAGAAAACCTGTTCAACAATCTTGTTAGTCATCCAAAGTTCATCAGTGATACTAAGGTCGCTATAGATGATGCTTATAAAAGCACCGACAGTGAATTCTTAGAATCTGACAGTAGTCAAAATCAATGTGGGTCGACTGCATCAACTGCTGTACTTGTTGGTGATCGTCTC…	MGYLSSVIGHPTDGSSVSGGGLSQNGKFSYGYASSPGKRASMEDFYETKIDCVDGQIIGLFGVFDGHGGAKVAEYVKENLFNNLVSHPKFISDTKVAIDDAYKSTDSEFLESDSSQNQCGSTASTAVLVGDRLFVANVGDSRAIICREGNAIAVSKDHKPDQTDERQRIEEAGGFVMWAGTWRVGGVLAVSRAFGDKLLKQYVVVDPEIREEVVDDTLEFLILASDGLWDVVSNEEAVAMTRSIQDPEEAAKKLLQEAYKRESSDNITCVVVRFLRGQGSSGYA*	285	4.71	30.6941
Sspon.05G0004550-2B	Sspp2c91	Chr5B	8531151	8534356	+	ATGCGGCCGTGGCTGGAGAGGATTGCGTCCGCGTGCTGGGACCGGGTCCGGAGGTACGCGCTTACGAGGAAGGGTGAGGACGACGACGCGGAGGACGACGCCGGCGGCGGCGCCGACGAGCTGCTGTGGTCGCGGGACCTCGCGCGGCACGCGGCGGGCGAGTTCTCCTTCGCCGTCGTGCAGGCCAACGACGTGCTGGAGGACCACAGCCAGGTGGAGACGGCCGCCGCCGCCACCTTCGTCGGCGTCTACGACGGCCACGGGGGCGCCGAGGCCTCCCGCTTCATCTCTAACCACCTTTCTGCACACATCGTCCGTCTTGCACAGGAACACGGAACAATGTCTGAGGATGTTGTTCGAAAGGCCTTTTCTGCTACAGAGGAAGGCTTCCTGTCGCTT…	MRPWLERIASACWDRVRRYALTRKGEDDDAEDDAGGGADELLWSRDLARHAAGEFSFAVVQANDVLEDHSQVETAAAATFVGVYDGHGGAEASRFISNHLSAHIVRLAQEHGTMSEDVVRKAFSATEEGFLSLVRRTHLIKPAMATIGSCCLVGIIWRGTLYLANLGDSRAVVGSLNGSNRIVAEQLTRDHNASMEEIRQELRTLHPDDSQIVVLKNGVWRIKGIIQVSRSIGDAYLKKREFAADPSTARFHLSEPLRRPVLTSEPSVCSRVLSSQDRFLIFASDGLWEHLSNQQAVEIVHNNPREGIARRLVQAALKEAAKKREMRYGDIKKLDKGVRRYIHDDITVVVVFVDHELWSEDSASTPLPELSVRGFVDAGGRSSFSGLNDIT*	392	6.18	43.3618
Sspon.05G0010340-2B	Sspp2c92	Chr5B	24391503	24396349	+	ATGTCGTCGGCATCGCGGAGCGGGAGGCGGCGGACCGGGAGCGTGGCGCTCGGGGACCTTCTGCGGCGGGAGGCGTCGGCGGAGCGGGCCGCGTTGGGAGGCGGCGAGCGGGACCGGCCCTCGGTCGCCGCGGGGCAGGCCTGCCGGGCGAAGAAGGGCGAGGACTTCGCGCTGCTCAAGCCCGCCTGCGAGCGACGCCCCGGCGCGCCGTCCACCTCCTTCTCCGCCTTCGCTCTGTTCGATGGGCACAACGGGAGCGCCGCCGCGGTGTACGCCAAGGAGCACCTCCTCGGCAACGTGCTCGGCTGCGTCCCGACCGATCTGAGCAGGGACGAGTGGCTCACCGCGCTCCCGAGGGCGCTCGTCGCGGGGTTCGTCAAGACCGACAAGGATTTCCAA…	MSSASRSGRRRTGSVALGDLLRREASAERAALGGGERDRPSVAAGQACRAKKGEDFALLKPACERRPGAPSTSFSAFALFDGHNGSAAAVYAKEHLLGNVLGCVPTDLSRDEWLTALPRALVAGFVKTDKDFQTKAHSSGTTVTLAIIDGSVVTVASVGDSRCVLEAESSIYYLSADHRFDANEEEVGRVTECGGEVGRLNVVGGAEIGPLRCWPGGLCLSRSIGDQDVGEFIIPVPYVKQIKLSNAGGRLIISSDGVWDALTADMAFRCARGLPPEAAAEQIVKEAVESKGLRDDTTCIVIDIIPPEKPKCTIESPKTPGKGLVLLKKFFLRKTASDSLSLAVTDNYPEPDLVEEVFEDGCPSLSRRLNSEYPVRDMFKLFACAICQIDLESGQGISI…	447	5.93	47.7461
Sspon.05G0012150-2B	Sspp2c93	Chr5B	30359431	30361334	+	ATGGTGGACGTAGAACTGTTTTATAAGGACACTAGTGATCACAGCATCAGCTCTGAGGAAGAAGATATGCTTGTCAGGAGTCGTAGCAATCTCAATGTGAGCTTTGGATACCATTGTGATTCTTATCAGAGCTTTTCTCCTGAAAATGATCATGGGAATCGCATTTCTCCTAAGAACATATTTGGGACTAATACCATCATGGGGTCACAAAATGGCTCATTTACTTGTTTATCTGGTGCTGCTATTAGCGCAAATTTTACACTGGCAAATACAAATATTTGCAATGGCCTTATTGGCGAAGAAATTTTACCAGAACTAGATTCTCCAAATGCCTTTAGAAAAATTGTTTCTTCTCCATCAATGTCAAGATTGGACTCGTTATCCACCTCACAAGGCAGC…	MVDVELFYKDTSDHSISSEEEDMLVRSRSNLNVSFGYHCDSYQSFSPENDHGNRISPKNIFGTNTIMGSQNGSFTCLSGAAISANFTLANTNICNGLIGEEILPELDSPNAFRKIVSSPSMSRLDSLSTSQGSPVSTESSIIEISKNLWRSSAPTTVSSNFLTNTEVKMAGGAAGEDRVQAVCSEKNGWLICGIYDGFNGRDAADFLAVTLYDNIVYYLYLLENRIKQQNGLYNSSESSLNGLKSELTLAMRNSENEDIKFSETFRADLFILNMGDSRAVLASMPYVENGALMATQLTETHSLENPLEYQRLLADHPNDPSVVRGNKIKGKLKVTRAFGVGYLKQRRFNDALMGILRVRDLSSPPYVYTNPHTLSHKVTDDDLFVVLGSDGLFDFFSND…	475	5.13	52.5451
Sspon.05G0016870-2B	Sspp2c94	Chr5B	69859784	69868354	+	ATGCTGCTGCACACCGTCCGGTTCCTGTGCTCCGTCGTCGCCGCCTTCGCGCGCCTGGTCCGCGAGCTCCGCAAGGCGGCCGCCATGGCAACCGCCACATGCTCTCCGTCTCCTGTAGCTGTACTCACTGCTCAACCCGTCGTGTCGCCCATCGGCCTGATAGCATCCACGCCGCTCCCGAAGCGTAAGAAAACGCTTGCCCAGGTTGCCGTCCCGGAGAACCTGCTCGTCGCGCCGCCTCCGCCGCCAACGCCAGTGTTGGTTCTTCCTGCAAAGGTGGTGTCGGACGACGGCGGGGTCGGTATGGTAGAGCAACAACAAGCTCAGAGCGTGACGAAGACGAAGGCCGCGTGGGCGGCCAGGAGGAGGCCGTCGAGGCTCGTCATACCGGTGGCGGAC…	MLLHTVRFLCSVVAAFARLVRELRKAAAMATATCSPSPVAVLTAQPVVSPIGLIASTPLPKRKKTLAQVAVPENLLVAPPPPPTPVLVLPAKVVSDDGGVGMVEQQQAQSVTKTKAAWAARRRPSRLVIPVADDGGEVAAGWGKAAAPVKEADVEVEGDGFWLASRAGPRHAMEDAYAVVTDKNDADSQLAFYGVFDGHGGRAAVDFVSERLSKNVVSAVLAAAATMETRGEASSEDAVSAAIKAAYLATDSELLTKHQVCTATVTPTHDASGGACAATAVVKGGDLYVAHLGDCRAVLSREGAAAALTADHTCAAEDERARIEREGGYVCRSGSGVWRVQGSLAVSRAFGDGALKQWVVAEPAVTRVPLAAGCEFLVIASDGLWDKVSNQEAIDAVSR…	830	5.63	86.1594
Sspon.05G0021970-2C	Sspp2c95	Chr5C	4843201	4847280	+	ATGGGGTACTTGAGCTCCGTGATCGGCCACCCCACCGATGGATCCTCCGTCAGCGGCGGCGGCCTCAGCCAGAATGGTAAATTTAGCTATGGTTATGCAAGCTCCCCTGGTAAAAGGGCATCCATGGAAGACTTCTATGAGACAAAAATTGACTGTGTTGACGGTCAGATAATTGGTCTTTTTGGAGTTTTTGACGGTCATGGTGGTGCTAAAGTAGCAGAGTATGTTAAAGAAAACCTGTTCAACAATCTTGTTAGTCATCCAAAGTTCATCAGTGATACTAAGGTCGCTATAGATGATGCTTATAAAAGCACCGACAGTGAATTCTTAGAATCTGACAGTAGTCAAAATCAATGTGGGTCGACTGCATCAACTGCTGTACTTGTTGGTGATCGTCTC…	MGYLSSVIGHPTDGSSVSGGGLSQNGKFSYGYASSPGKRASMEDFYETKIDCVDGQIIGLFGVFDGHGGAKVAEYVKENLFNNLVSHPKFISDTKVAIDDAYKSTDSEFLESDSSQNQCGSTASTAVLVGDRLFVANVGDSRAIICREGNAIAVSKDHKPDQTDERQRIEEAGGFVMWAGTWRVGGVLAVSRAFGDKLLKQYVVVDPEIREEVVDDTLEFLILASDGLWDVVSNEEAVAMTRSIQDPEEAAKKLLQEAYKRESSDNITCVVVRFLRGQARLAQSTSDMVSFERPPSTTRQSKSWSSSEADAGSGGGPDPLMAPMTHLMVRQSSRRYGDASNVWCFMKRPVPLPVPLPNVTIFGSLEASGAGAAPVGSTRLKP*	383	5.09	41.1281
Sspon.05G0004670-2C	Sspp2c96	Chr5C	8184388	8188284	-	ATGGTCGGCCGGATGGAGCGGCAGACCGCGTCGTCGTCAGCGTCATGTTCCCCCTCCGCCGCCGCCTCCTCCTCGGCCTGCGGCGGCAAGAAGCGGCCTGATATCCTCAACATGATCCGGAATGCAGCCTGTCTTAATTCGTCATCTACTGATACCGGCAAGGGAAGGAGTAAATTGTCAACCAACAAAGTTACACATGGATTCCACCTGGTGGAAGGCAAATCCGGCCATGACATGGAAGACTACCATGTGGCAGAGTACAAGTATGTGAAGAACCATGAGCTTGGTCTCTTTGCCATTTTTGATGGCCATTTAGGAGATAAGGTGCCAAGTTACCTGAAAGCTAACCTTTTTAGCAACATAATGAAAGAGCCTCTCTTCTGGTCTAGTCCTCAAGAA…	MVGRMERQTASSSASCSPSAAASSSACGGKKRPDILNMIRNAACLNSSSTDTGKGRSKLSTNKVTHGFHLVEGKSGHDMEDYHVAEYKYVKNHELGLFAIFDGHLGDKVPSYLKANLFSNIMKEPLFWSSPQEAIKNAYCSTNKYILENAKQLGPGGSTAVTAIVVDGKDMWIANVGDSRAVVCERGAANQLTVDHEPHTTNERQRIEKHGGFVTTFPGDVPRVNGQLAVARAFGDQSLKAHLSSEPDIRHVPINSNIEFVILASDGLWKVMKNQEAVDLVKSIKDPQAAAKRLTTEALARKSKDDISCIVIRFRC*	317	8.87	34.372
Sspon.05G0004550-3C	Sspp2c97	Chr5C	8463431	8465677	-	ATGTGGCCGTGGCTGGAGAGGATTGCGTCCGCGTGCTGGGACCGGGTCCGGAGGTACGCGCTTACGAGGAAGGGTGAGGACGACGACGCGGAGGACGACGCCGGCGGCGGCGCCGACGAGCTGCTGTGGTCGCGGGACCTCGCGCGGCACGCGGCGGGCGAGTTCTCCTTCGCCGTCGTGCAGGCCAACGACGTGCTGGAGGACCACAGCCAGGTGGAGACGGCCGCCGCCGCCACCTTCGTCGGCGTCTACGACGGCCACGGGGGCGCCGAGGCCTCCCGCTTCATCTCTAACCACCTTTCTTCACACATCGTCCGTCTTGCACAGGAACACGGAACAATGTCTGAGGATGTTGTTCGAAAGGCCTTTTCTGCTACAGAGGAAGGCTTCCTGTCGCTT…	MWPWLERIASACWDRVRRYALTRKGEDDDAEDDAGGGADELLWSRDLARHAAGEFSFAVVQANDVLEDHSQVETAAAATFVGVYDGHGGAEASRFISNHLSSHIVRLAQEHGTMSEDVVRKAFSATEEGFLSLVRRTHLIKPAMATIGSCCLVGIIWRGTLYLANLGDSRAVVGSLNGSNRIVAEQLTRDHNASMEEIRQELRTLHPDDSQIVVLKNGVWRIKGIIQVSRSIGDAYLKKREFAADPSTARFHLSEPLRRPVLTSEPSVCSRVLSSQDRFLIFASDGLWEHLSNQQAVEIVHNNPREGIARRLVQAALKEAAKKREMRYGDIKKLDKGVRRYIHDDITVVVVFVDHELWSEDSASTPLPELSVRGFVDAGGRSSFSGLNDIT*	392	6.08	43.4079
Sspon.05G0003740-2C	Sspp2c98	Chr5C	15552092	15556327	+	ATGCTCGGCATGATATCAAGCTCCGCTATGGCACTTGCTGTACCTGTGACAATAAAGACTACTGAGGAGGGTGAGAATGAAAGACTTGATTACGCCGTGTCAGCTATGCAAGGACACCGTGAAAATATGGAGGATGCTCATGCAATTGTCTTAAATCTTGATGCTGCAACTGGCACATCATTCTTTGGTGTTTATGATGGCCATGGAGGACCTGCTGTTTCAAAGTATTGTGCGAGACACTTACATATTGAGCTTCGCAGACATGAAAGATTTCGTGATAATCTCCAATTTGCAATTGAGAGAACGTTCTTAAGGATGGATGAGATGATGAAAGACAGGAGCGCAGGGAGGGAATTATCTGGGTATGGTGGTAATGACAATTGGAAAGCATATAGAAAG…	MLGMISSSAMALAVPVTIKTTEEGENERLDYAVSAMQGHRENMEDAHAIVLNLDAATGTSFFGVYDGHGGPAVSKYCARHLHIELRRHERFRDNLQFAIERTFLRMDEMMKDRSAGRELSGYGGNDNWKAYRKAMRTSLFLPFCQKPAYPGPENDGCTACVVLIRGNQIIVGNAGDSRCVLSRNNLAIDLSNDFKPNLPAERQRIETAGHEVTFSERGNVHRIDDGIAISRSLGDLLYKDNNNLGPEQQAITAFPEVRTEEITQDDQFLIIACDGICVQIIVQDVGLAFICEALLGHCLAQPRGRDNMTVVLALAKLGAATHCHGRSTKLLRNKLLRNELPRNKLLRNELLRNELPRNKLLRNELLRNKLLPPKLLRNELLRAELLLPECPHPQQSGRP…	442	8.59	49.3376
Sspon.05G0010340-3C	Sspp2c99	Chr5C	20773813	20778745	+	ATGTCGTCGGCATCGCGGAGCGGGAGGCGGCGGACCGGGAGCGTGGCGCTCGGGGACCTTCTGCGGCGGGAGGCGTCGGCGGAGCGGGCCGCGTTGGGAGGCGGCGAGCGGGACCGGCCCTCGGTCGCCGCGGGGCAGGCCTGCCGGGCGAAGAAGGGCGAGGACTTCGCGCTGCTCAAGCCCGCCTGCGAGCGACGCCCCGGCGCGCCGTCCACCTCCTTCTCCGCCTTCGCTAGGGCGCCCCCCGCCGGCGCCGGTGTCTGGTCTCGTTCGCTCTCGCAGCTGTTCGATGGGCACAACGGGAGCGCCGCCGCGGTGTACGCCAAGGAGCACCTCCTCGGCAACGTGCTTGGCTGCGTCCCGACCGATCTGAGCAGGGACGAGTGGCTCACCGCGCTC…	MSSASRSGRRRTGSVALGDLLRREASAERAALGGGERDRPSVAAGQACRAKKGEDFALLKPACERRPGAPSTSFSAFARAPPAGAGVWSRSLSQLFDGHNGSAAAVYAKEHLLGNVLGCVPTDLSRDEWLTALPRALVAGFVKTDKGFQTKAHSSGTTVTLAIIDGCVVTVASVGDSRCVLEAESSIYYLSADHRFDANEEEVGRVTECGGEVGRLNVVGGAEVALCLFTHPKIGPLRCWPGGLCLSRSIGDQDVGEFIIPVPYVKQIKLSNAGGRLIISSDGVWDALTADMAFRCARGLPPEAAAEQIVKEAVESKGLRDDTTCIVIDIIPPEKPKCTIESPKTPGKGLVLLKKFFLRKTASDSLSLADTDNYPEPDLVEEVFEDGCPSLSRRLNSEY…	473	6.44	50.4643
Sspon.08G0020800-2C	Sspp2c100	Chr5C	34073613	34078160	-	ATGGCGCGCGCCGCTACCCTGCGAAGCCTGGTCGGCATTGCGGCGGCGGGCGGGCGCCGCGTGCGCGCCTGCGGCCAGCGGTGGGATGCCGGCTGGCGCGGCTTCCGCGCGGGGGTCTTCAGGGGCGGGGGCAGGGCGGCGCCTCGCGACTCGTCGGCCTCGACGGCGCGGCAGGCGGGGCCGCTGCGCGGCGCTGCTACCATGGCGGGGAGCAAGGGCTGGGTCACCGGCGGATTTCAGAGCGAGGATGGTAAGCTGACCTGTGGATATTCAAGCTATATAGGGCGGAGGTCTACTATGGAGGACTGTTATGACATTAAGTTAACTAAAATTGATGAACAACCAGTTAACCTGTTTGGAGTATTTGATGGTCATGGAGGAAACCTTGCTGCTGAATAT…	MARAATLRSLVGIAAAGGRRVRACGQRWDAGWRGFRAGVFRGGGRAAPRDSSASTARQAGPLRGAATMAGSKGWVTGGFQSEDGKLTCGYSSYIGRRSTMEDCYDIKLTKIDEQPVNLFGVFDGHGGNLAAEYLKENLLKNLMKHPEFLTDTKLAISRTFLETDGDIIETISSSFRDDGSTALAAVLIGNRLYVANVGDSRAVASKGGNAVPLSKDHKPNRTDERKRIQDAGGVVIWDDTWRVGGILAMSRAFGNRLLKQYVTAEPDIQEEEVSSDLEYLILATDGLWDVVRNEDAIAILKAEDGPQAGAVKLTEIAYARRSTDNITCIVVQFHHDK*	338	7.67	36.4841
Sspon.05G0016870-3C	Sspp2c101	Chr5C	65192564	65195373	+	ATGACCCTCCCGCTGCGGAGGAAGACGCCTGCTGCTGCTGCTGCCTCAGTCGTCGCTATCCAGAAGCAGTTGCTGGTGGTGGCGCCGCCTACTGCGCCTGCCGCTGTTCTTGTTGGTGCAGAGCTGCCTAACGTTGCCGGCGGTTGTGACGATGACGTAACAGAGCAACAAGCTGAGAGCAAGAAGAATAAGACAGCGTGGGCTGCGAGGAGGCGGCCCACGAGGCTGGTTATACCGGTGGCCGAGGTCGACGCCGGCGAGGTGGCCGCCGGCTGGGCTACGGCTGCCGCCCAGGCGAAGGAGGCCGACCTGGAGGTGGAGGGCGAGGGGTATAGGGTGGCGAGTAGAGCAGGGCCAAGGCATGCGATGGAGGATGCGTATGCCGTGGTGACTGATAAA…	MTLPLRRKTPAAAAASVVAIQKQLLVVAPPTAPAAVLVGAELPNVAGGCDDDVTEQQAESKKNKTAWAARRRPTRLVIPVAEVDAGEVAAGWATAAAQAKEADLEVEGEGYRVASRAGPRHAMEDAYAVVTDKHGGDSELAFYGVFDGHGGRAAVDFVSERLARNVVSAVLTAGTETQEINLQTWYVKLTSYICSLDERKGESGGACATTAVVKGGHLYVAHVGDCRAVLSRDGAAAALTADHTCAREEERERIEREGGYVSRSGSGVWRVQGSLAVSRAFGDGALKQEPAVTRVALDAGGEFLVIASDGLWDKVSNQEAVDGVSGSPATACRELVDMARRRGSRDDVTVMVVDLG	356	5.34	37.2978
Sspon.05G0034870-1C	Sspp2c102	Chr5C	66122442	66127689	-	ATGGAGGTGCACGCCGACGTCGATGGGTCTGGTGTGCCCCTGGCTGTGCTCCTCAAGCGGGAGATGTGCAACCAGAAGGTGGAGAGGCCGGACATCCTGTTCGGGGAGGCCAACAAGAGCAAGAAAGGGGAGGACTTCACGCTCCTCATGCCCAGGTGCCACCGCACCACGGGCGAAGGTGGCAGCAGTGGCGGCGGCGGAGGCGGCGAGAATGCAGGCGACGACGACACCATTTCCGTGTTTGCGATTTTTGATGGACACAATGGCTCTACAGCTGCCACATACACCCGGGAGAATCTAATAAACAATGTGTTGGCTGCTATACCTCCAAATCTCACAAGCGAGGAGTGGACAGCTGCGTTGCCAAGGGCACTAGTTGCTGGTTTTGTAAAAACAGAC…	MEVHADVDGSGVPLAVLLKREMCNQKVERPDILFGEANKSKKGEDFTLLMPRCHRTTGEGGSSGGGGGGENAGDDDTISVFAIFDGHNGSTAATYTRENLINNVLAAIPPNLTSEEWTAALPRALVAGFVKTDKDFQTKGIINGMSAARSGTTVTFVIIDGWVVTVASVGDSRCILESAEDHRLDANEEEVERVTASGGDVGRINIAGGAGIGPLRCWPGGLCLSRSIGDIDVGEFIVPVPHLSNAGGRLVIASDGVWDALRFQEALNYTRGLPAEAAANRIVKEAVTSKGLRDDTTCIVVDILPPEKLSPPLKRPGKGVIKALFRRRPSDEMSEDQMDRGCLEPDVVEEIYEEGSAMLARRLNINYPAGNMFKLHDCAVCQLEMKPGEGTSVHGNMPK…	659	6.03	70.7715
Sspon.05G0021970-3D	Sspp2c103	Chr5D	4673114	4676707	-	ATGGGGTACTTGAGCTCCGTGATCGGCCACCCCACCGATGGATCCTCCGTCAGCGGCGGCGGCCTCAGCCAGAATGGTAAATTTAGCTATGGTTATGCAAGCTCCCCTGGTAAAAGGGCATCCATGGAAGACTTCTATGAGACAAAAATTGACTGTGTTGACGGTCAGATAATTGGTCTTTTTGGAGTTTTTGACGGTCATGGTGGTGCTAAAGTAGCAGAGTATGTTAAAGAAAACCTGTTCAACAATCTTGTTAGTCATCCAAAGTTCATCAGTGATACTAAGGTCGCTATAGATGATGCTTATAAAAGCACCGACAGTGAATTCTTAGAATCTGACAGTAGTCAAAATCAATGTGGGTCGACTGCATCAACTGCTGTACTTGTTGGTGATCGTCTC…	MGYLSSVIGHPTDGSSVSGGGLSQNGKFSYGYASSPGKRASMEDFYETKIDCVDGQIIGLFGVFDGHGGAKVAEYVKENLFNNLVSHPKFISDTKVAIDDAYKSTDSEFLESDSSQNQCGSTASTAVLVGDRLFVANVGDSRAIICREGNAIAVSKDHKPDQTDERQRIEEAGGFVMWAGTWRVGGVLAVSRAFGDKLLKQYVVVDPEIREEVVDDTLEFLILASDGLWDVVSNEEAVAMTRSIQDPEEAAKKLLQEAYKRESSDNITCVVVRFLRGQGSSGYA*	285	4.71	30.6941
Sspon.05G0004670-3D	Sspp2c104	Chr5D	13668572	13672361	-	ATGGTCGGCCGGATGGAGCGGCAGACCGCGTCGTCGTCAGCGTCATGTTCCCCCTCCGCCGCCGCCTCCTCCTCGGCCTGCGGCGGCAAGAAGCGGCCTGATATCCTCAACATGATCCGGAATGCAGCCTGTCTTAATTCGTCATCTACTGATACCGGCAAGGGAAGGAGTAAATTGTCAACCAACAAAGTTACACATGGATTCCACCTGGTGGAAGGCAAATCCGGCCATGACATGGAAGACTACCATGTGGCAGAGTACAAGTATGTGAAGAACCATGAGCTTGGTCTCTTTGCCATTTTTGATGGCCATTTAGGAGATAAGGTGCCAAGTTACCTGAAAGCTAACCTTTTTAGCAACATAATGAAAGAGCCTCTCTTCTGGTCTAGTCCTCAAGAA…	MVGRMERQTASSSASCSPSAAASSSACGGKKRPDILNMIRNAACLNSSSTDTGKGRSKLSTNKVTHGFHLVEGKSGHDMEDYHVAEYKYVKNHELGLFAIFDGHLGDKVPSYLKANLFSNIMKEPLFWSSPQEAIKNAYCSTNKYILENAKQLGPGGSTAVTAIVVDGKDMWIANVGDSRAVVCERGAANQLTVDHEPHTTNERQRIEKHGGFVTTFPGDVPRVNGQLAVARAFGDQSLKAHLSSEPDIRHVPINSNIEFVILASDGLWKVMKNQEAVDLVKSIKDPQAAAKRLTTEALARKSKDDISCIVIRFRC*	317	8.87	34.372
Sspon.05G0004550-4D	Sspp2c105	Chr5D	16823119	16826205	+	ATGTGGCCGTGGCTGGAGAGGATTGCGTCCGCGTGCTGGGACCGGGTCCGGAGGTACGCGCTTACGAGGAAGGGTGAGGACGACGACGCGGAGGACGACGCCGGCGGCGGCGCCGACGAGCTGCTGTGGTCGTGGGACCTCGCGCGGCACGCGGCGGGCGAGTTCTCCTTCGCCGTCGTGCAGGCCAACGACGTGCTGGAGGACCACAGCCAGGTGGAGACGGCCGCCGCCGCCACCTTCGTCGGCGTCTACGACGGCCACGGGGGCGCCGAGGCCTCCCGCTTCATCTCTAACCACCTTTCTGCACACATCGTCCGTCTTGCACAGGAACACGGAACAATGTCTGAGGATGTTGTTCGAAAGGCCTTTTCTGCTACAGAGGAAGGCTTCCTGTCGCTT…	MWPWLERIASACWDRVRRYALTRKGEDDDAEDDAGGGADELLWSWDLARHAAGEFSFAVVQANDVLEDHSQVETAAAATFVGVYDGHGGAEASRFISNHLSAHIVRLAQEHGTMSEDVVRKAFSATEEGFLSLVRRTHLIKPAMATIGSCCLVGIIWRGTLYLANLGDSRAVVGSLNGSNRIVAEQLTRDHNASMEEIRQELRTLHPDDSQIVVLKNGVWRIKGIIQVSRSIGDAYLKKREFAADPSTARFHLSEPLHRPVLTSEPSVCSRVLSSQDRFLIFASDGLWEHLSNQQAVEIVHNNPREGIARRLVQAALKEAAKKREMRYGDIKKLDKGVRRYIHDDITVVVVFVDHELWSEDSASTPLPELSVRGFVDAGGRSSFSGLNDIT*	392	5.94	43.4029
Sspon.05G0003740-3D	Sspp2c106	Chr5D	25658436	25663373	-	ATGCTCGGCATGATATCAAGCTCCGCTATGGCACTTGCTGTACCTGTGACAATAAAGACTACTGAGGAGGGTGAGAATGAAAGACTTGATTACGCCGTGTCAGCTATGCAAGGACACCGTGAAAATATGGAGGATGCTCATGCAATTGTCTTAAATCTTGATGCTGCAACTGGCACATCATTCTTTGGTGTTTATGATGGCCATGGAGGACCTGCTGTTTCAAAGTATTGTGCGAGACACTTACATATTGAGCTTCGCAGACATGAAAGATTTCGTGATAATCTCCAATTTGCAATTGAGAGAACGTTCTTAAGGATGGATGAGATGATGAAAGACAGGAGCGCAGGGAGGGAATTATCTGGGTATGGTGGTAATGACAATTGGAAAGCATATAGAAAG…	MLGMISSSAMALAVPVTIKTTEEGENERLDYAVSAMQGHRENMEDAHAIVLNLDAATGTSFFGVYDGHGGPAVSKYCARHLHIELRRHERFRDNLQFAIERTFLRMDEMMKDRSAGRELSGYGGNDNWKAYRKAMRTSLFLPFCQKPAYPGPENDGCTACVVLIRGNQIIVGNAGDSRCVLSRNNLAIDLSNDFKPNLPAERQRIETAGHEVTFSERGNVHRIDDGIAISRSLGDLLYKDNNNLGPEQQAITAFPEVRTEEITQDDQFLIIACDGIWDCLTSQQAVDFIRIYLNADVGLAFICEALLGHCLAQPRGRDNMTVVLVRFKTPGSCQQSGRPPVLPHRPPPASQAHPPKAPRAPRAPRVQSFEFVLSGKDELAYPVCPKLACRALASGKLLP…	424	8.17	47.0287
Sspon.05G0010340-4D	Sspp2c107	Chr5D	31918675	31923694	+	ATGTCGTCGGCATCGCGGAGCGGGAGGCGGCGGACCGGGAGCGTGGCGCTCGGGGACCTTCTGCGGCGGGAGGCGTCGGCGGAGCGGGCCGCGTTGGGAGGCGGCGAGCGGGACCGGCCCTCGGTCGCCGCGGGGCAGGCCTGCCGGGCGAAGAAGGGCGAGGACTTCGCGCTGCTCAAGCCCGCCTGCGAGCGACGCCCCGGCGCGCCGTCCACCTCCTTCTCCGCCTTCGCTCTGTTCGATGGGCACAACGGGAGCGCCGCCGCGGTGTACGCCAAGGAGCACCTCCTCGGCAACGTGCTCGGCTGCGTCCCGACCGATCTGAGCAGGGACGAGTGGCTCACCGCGCTCCCGAGGGCGCTCGTCGCGGGGTTCGTCAAGACCGACAAGGATTTCCAA…	MSSASRSGRRRTGSVALGDLLRREASAERAALGGGERDRPSVAAGQACRAKKGEDFALLKPACERRPGAPSTSFSAFALFDGHNGSAAAVYAKEHLLGNVLGCVPTDLSRDEWLTALPRALVAGFVKTDKDFQTKAHSSGTTVTLAIIDGSVVTVASVGDSRCVLEAESSIYYLSADHRFDANEEEVGRVTECGGEVGRLNVVGGAEIGPLRCWPGGLCLSRSIGDQDVGEFIIPVPYVKQIKLSNAGGRLIISSDGVWDALTADMAFRCARGLPPEAAAEQIVKEAVESKGLRDDTTCIVIDIIPPEKPKCTIESPKTPGKGLVLLKKFFLRKTASDSLSLADTDNYPEPDLVEEVFEDGCPSLSRRHIHTRGFVKARKAASLGWPFPLSQLPGKERG…	414	7	43.995
Sspon.06G0009020-1A	Sspp2c108	Chr6A	48457394	48465694	-	ATGATGGGCGGCGGGCGGGCGGCGGACAGCCAGCCGGCGTCCTGCTCGTCCTCGTCTTCGTCCTCGCCGTCAGGCCCCTCGACCGGGGCCCCCCGCGTTCACCGCAGCAAGAGGCGGCCCGACATCCTCAACATGCTCATGAGTGCAGCATGTCTCAGTTCATCATCTTCTGATACTGGAAAAGGACAAAGCAAGTTGTCAAGCAACAAAGTAACACACGGATTTCACTTAGTGGAAGGAAGATCTGGCCATGATATGGAAGACTACCATGTAGCAGAGTATAGATATGAAAATGATCACGAACTTGGTCTTTTTGCCATTTATGATGGACATTTGGGAGATAGCGTGGCCAGTTATTTGAAAGTTAATCTTTTTGACAACATACTGAAAGAGCCTCTA…	MMGGGRAADSQPASCSSSSSSSPSGPSTGAPRVHRSKRRPDILNMLMSAACLSSSSSDTGKGQSKLSSNKVTHGFHLVEGRSGHDMEDYHVAEYRYENDHELGLFAIYDGHLGDSVASYLKVNLFDNILKEPLFWSDPQEAIKNAYSSTNKYILENTKQLGPGGSTAVTAIVVDGTDMWIANIGDSRAVVCERGTASQLTVDHEPHTTNERKRIEKQGGFVSTFPGDVPRVNGQLAVARAFGDQSLKAHLSSEPDVKHIKINSSIEFVILASDGLWKVMKNQEAVDLVKSTKDPQTAAKRLTSEALGRMSKDDISCIVIRFRC*	324	6.83	35.0032
Sspon.06G0009020-2B	Sspp2c109	Chr6B	39227104	39229167	-	ATGGATGCGTCGGCCCTAGAAGGAGCGGAAGCGAGGGATACTTCATCATCTTCTGATACTGGAAAAGGACAAAGCAAGTTGTCAAGCAACAAAGTAACACACGGATTTCACTTAGTGGAAGGAAGATCTGGCCATGATATGGAAGACTACCATGTAGCAGAGTATAGATATGAAAATGATCACGAACTTGGTCTTTTTGCCATTTATGATGGACATTTGGGAGATAGCGTGGCCAGTTATTTGAAAGTTAATCTTTTTGACAACATACTGAAAGAGCCTCTATTTTGGTCAGACCCTCAAGAAGCAATTAAAAATGCATACAGCTCTACAAACAAATATATTCTGGAAAATACTAAGCAACTTGGACCAGGGGGTTCAACAGCAGTCACTGCTATTGTA…	MDASALEGAEARDTSSSSDTGKGQSKLSSNKVTHGFHLVEGRSGHDMEDYHVAEYRYENDHELGLFAIYDGHLGDSVASYLKVNLFDNILKEPLFWSDPQEAIKNAYSSTNKYILENTKQLGPGGSTAVTAIVVDGTDMWIANIGDSRAVVCERGTASQLTVDHEPHTTNERKRIEKQGGFVSTFPGDVPRVNGQLAVARAFGDQSLKAHLSSEPDVKHIKINSSIEFVILASDGLWKVMKNQEAVDLVKSTKDPQTAAKRLTSEALGRMSKDDISCIVIRFRC*	285	5.69	31.1027
Sspon.06G0009020-3C	Sspp2c110	Chr6C	41226096	41227781	-	ATGGAAGACTACCATGTAGCAGAGTATAGATATGAAAATGATCACGAACTTGGTCTTTTTGCCATTTATGATGGACATTTGGGAGATAGCGTGGCCAGTTATTTGAAAGTTAATCTTTTTGACAACATACTGAAAGAGCCTCTATTTTGGTCAGACCCTCAAGAAGCAATTAAAAATGCATACAGCTCTACAAACAAATATATTCTGGAAAATACTAAGCAACTTGGACCAGGGGGTTCAACAGCAGTCACTGCTATTGTAGTTGATGGTACAGATATGTGGATTGCAAATATAGGTGATTCAAGAGCTGTTGTGTGTGAAAGAGGTACTGCCAGTCAGCTTACTGTTGATCACGAACCCCATACCACTAATGAACGGAAGAGGATCGAAAAACAAGGT…	MEDYHVAEYRYENDHELGLFAIYDGHLGDSVASYLKVNLFDNILKEPLFWSDPQEAIKNAYSSTNKYILENTKQLGPGGSTAVTAIVVDGTDMWIANIGDSRAVVCERGTASQLTVDHEPHTTNERKRIEKQGGFVSTFPGDVPRVNGQLAVARAFGDQSLKAHLSSEPDVKHIKINSSIEFVILASDGLWKVMKNQEAVDLVKSTKDPQTAAKRLTSEALGRMSKDDISCIVIRFRC*	239	5.66	26.3747
Sspon.06G0036190-1D	Sspp2c111	Chr6D	90896567	90899242	-	ATGGAGGAAGTTGCCAGTGCTTACTTTGATGAGCTTGTTGGTAGGGGATTGATTCAACCTGAAGATATCAACTACAGTGGTGAGGTACTGTCCTGTACAGTGCACTACATGATACTTAAGCTTATTCGGTACAAGTCTGTAGAAGAGAATTTTGTCACTGCAATTGATTGCACTCAGACCAACATAAGACTTGCTGATAAGGTTCGACGACTGTCTCTCCTCTTTGGAGATGCAGATGATGCAGAACAACCAGCAAACTTAAGATTGTCAAACGTTCGATCATTGGTGTTTGACGGAATGTTCAAGATTTTGCCTTCTATAGTGGAGTTTCGACACCTTCGAGTCCTTATCCTACATATTTGGGGTGATCAGGATAACATAAGTTTGGACCTGACCACA…	MEEVASAYFDELVGRGLIQPEDINYSGEVLSCTVHYMILKLIRYKSVEENFVTAIDCTQTNIRLADKVRRLSLLFGDADDAEQPANLRLSNVRSLVFDGMFKILPSIVEFRHLRVLILHIWGDQDNISLDLTTLRELFGLRYLQMVCNVTLDLQTEMQGLKYLETLKIDCRVTEVPQDIVHLPGLLHLSLPGGTNLPNGIERLATLRTFECFDLTSNSAETVLSLGELTNIRDLRLTCSDPQSYNLKKNMDQLSSVILNLRKLKSLTLLLASTSFKENTLEGSTASSTDISFDLSNVSSPPILLEKLELMPQICILPVLPQWIGKLRLLSILKIEVMGLSGGNIDILKGLPALTALSLYVRTTPAERVIFCKDGFPVLKHLMFICPALCVAFEQGAMPN…	892	6.51	98.5826
Sspon.07G0000220-1A	Sspp2c112	Chr7A	620845	623249	+	ATGGACGACCTCACCGCGGGGGGGCTCGCGCTCTTCGCCGCCGTCGCTGACTTCATAGACGACTCCGCTCCCGCGATGCCGCCGCCGCCGCCGGGGGCCAGCACCGCGCCCGAGCCCGAGTCCGCGCCCGGGAGCCCCTGTTCCGTCGCCAGCGACTGCAGCAGCGTCGCCACCGCCGACTTCGAGGGATTCGCCGACCTCGGCTCCGCGCTCGTGCTCGACGACCTCGTCTCCTCCGCCTCCACCTCCTCCTCCTCCGCCGCCGCCAGCTCTCTCCCCGCCTCCGGGCCCAGGGCCGCCGCCAGGAGCGTCTTTGCGCTCGACTGCGTGCCGCGCTGGGGGCTCCACTCCGTGTGCGGCCGACGGCCTGAGATGGAGGACGCCGCCCGCGTGCTGCCC…	MDDLTAGGLALFAAVADFIDDSAPAMPPPPPGASTAPEPESAPGSPCSVASDCSSVATADFEGFADLGSALVLDDLVSSASTSSSSAAASSLPASGPRAAARSVFALDCVPRWGLHSVCGRRPEMEDAARVLPTFFHVPLWMLAGDAPVDGLDRASFRLPTHFFGVYDGHGGLQVANYCRERIHEVLAEELTKAEDLGGLDPNTQKHWEKAFVDCFSRVDAEVGGNAATQGKPVAPDTVGSTAVVALLCSSHVIVANCGDSRAVLCRGKQPLALSVDHKPNREDEYARIEAQGGKVINWNGYRVLGVLAMSRSIGDRYLKPYIIPVPEVTVVARAKDDECLILASDGLWDVMSNEEVCDAARKRILLWHKKNADASPSAQRSGDSADEAAQAAAEYLSK…	428	5.2	45.212
Sspon.07G0000220-1P	Sspp2c113	Chr7A	711625	713651	+	ATGGAGGACGCCGCCCGCGTGCTGCCCACCTTCTTCCACGTCCCGCTCTGGATGCTCGCCGGCGACGCGCCCGTCGACGGCCTCGACCGGGCGTCCTTCCGCCTCCCCACGCACTTCTTCGGCGTCTACGACGGCCACGGCGGCCTTCAGGTCGCCAACTACTGCCGGGAGAGAATCCACGAGGTACTGGCAGAGGAGCTTACCAAGGCAGAGGACCTGGGTGGCCTCGACCCTAATACTCAGAAGCACTGGGAGAAGGCCTTTGTGGACTGCTTCAGCCGTGTTGATGCAGAGGTGGGAGGAAACGCGGCGACCCAAGGCAAGCCTGTGGCTCCAGACACCGTGGGGTCAACAGCGGTGGTTGCGCTCGTCTGCTCATCGCATGTCATCGTTGCCAAT…	MEDAARVLPTFFHVPLWMLAGDAPVDGLDRASFRLPTHFFGVYDGHGGLQVANYCRERIHEVLAEELTKAEDLGGLDPNTQKHWEKAFVDCFSRVDAEVGGNAATQGKPVAPDTVGSTAVVALVCSSHVIVANCGDSRAVLCRGKQPLALSVDHKPNREDEYARIEAQGGKVINWNGYRVLGVLAMSRSIGDRYLKPYIIPVPEVTVVARAKDDECLILASDGLWDVMSNEEVCDAARKRILLWHKKNADASPSAQRSGDSADEAAQAAAEYLSKLALQKGSKDNITVIVVDLKSHRKFKSRT*	304	6.15	33.0505
Sspon.07G0000740-1A	Sspp2c114	Chr7A	1684256	1689856	+	ATGGTTTGCGATGGTGCCGTGAAGGACCAGGACCAGGACCAGGAGACCGCGGCGGCGAGCACTGCGTCGGCGGCATCGGTGGTGGCGGCGTCGGAGGCATCTCCCGCGCCGGTGGTGGTGGTGGTCAGCGCGAGGCCCTCGGCGAGGTCGTCGCCGCACGACAAGCGCCTCGGCGTGCGCCACCCCTTGAAGCACCGCCGGTTCCGTGCCGGGGGGAAGATGATGGTGGAGCCTGGAGGGGTACCGCCCGCTCACGCCGTGCCGGAAGGCGAGGAGCAGGAGGAAGAGGAAGAGGAGGAGGAGGGAGCCAGCGAGGTGGAAGAGGAGGAGTTAGTGGATGCAGAGGCGGAGCAGACATCGTCCGCGGGGACGGCGATGCAGGGCGCTGAAGTGGAGGTG…	MVCDGAVKDQDQDQETAAASTASAASVVAASEASPAPVVVVVSARPSARSSPHDKRLGVRHPLKHRRFRAGGKMMVEPGGVPPAHAVPEGEEQEEEEEEEEGASEVEEEELVDAEAEQTSSAGTAMQGAEVEVSSAPAAGVQEMEVEVEVEGGEMEVSPEPAVAVGGTELEPHPDQEDEVSSVAVARGEGKQEATAPPPPASAVLAVEAPRDMDQDGERAEKERREKERERQKERERVDEVGYMSGGWKSVDGTLNCGYSSFRGKRASMEDFYDIKSSKINDKQINLFGIFDGHGGSRAAEYLNEHLFENLMKHPEFMTNTKLAISETYRKTDSEFLDAEKNTHRDDGSTASTAVMVGDHLYVANVGDSRAVISKAGKAIALSEDHKPNRSDERKRIES…	526	4.67	56.4772
Sspon.07G0003250-1A	Sspp2c115	Chr7A	7846019	7848651	+	ATGGCGGCGGCGGCGGCGGCGATCTGCGTGGATGACGAGGCGGCCTCCGCCGCCGCGGAATGCGCGCCGAGGATCGGGAAGCTGGATCTCGCTGCCGCCGGCGCCGACGGCAAGGCCGGCGGCAAGAGGAGCGTCTACCTCATGGACTGCGCGCCGGTCTGGGGCTGCGCGTCCACGCGCGGCCGCAGCGCCGAGATGGAGGACGCCTGCGCCGCGGCCCCGCGCTTCGCGGACGTGCCGGTGCGCCTGCTCGCCAGCCGCCGCGACCTCGACGGCCTGGGCCTCGACGCCGACGCGCTCCGCCTGCCGGCGCACTTGTTCGGCGTCTTCGATGGCCACGGCGGTGCCGAGGTGGCGAACTACTGCCGGGAGAGGCTCCAGGTGCTGTTGCGGCAGGAG…	MAAAAAAICVDDEAASAAAECAPRIGKLDLAAAGADGKAGGKRSVYLMDCAPVWGCASTRGRSAEMEDACAAAPRFADVPVRLLASRRDLDGLGLDADALRLPAHLFGVFDGHGGAEVANYCRERLQVLLRQELRLLGKDLGETAEVDMKEHWDELFTRCFQMLDDEVSGQASRLVDGVQESRPVAAENVGSTAVVAVVCSSHAVVANCGDSRAVLCRGKEPVELSIDHKPDRKDERARIEALGGKVIQWNGYRVSGILAMSRSIGDRYLKPFVIPKPEVAVFPRAKDDDCLILASDGLWDVVTNEEACKVARRQIQMWHKNNSVTSSLCDGSDESTDPAAQAAADYLMRLALKKGTEDNITVIVVDLKPRKKLKSNP*	379	5.45	40.6583
Sspon.07G0000220-2P	Sspp2c116	Chr7B	421687	424920	+	ATGGACGACCTCACCGCGGGGGGGCTCGCGCTCTTCGCCGCCGTCGCTGACTTCATAGACGACTCCGCTCCTGCTATGCCGCCGCCGCCGCCGCAGCCGGCGGGAGCCAGCACCGCGCCCGAGCCCGAGTCCGCGCCCGGGAGCCCCTGTTCCGTCGCCAGCGACTGCAGCAGCGTCGCCACCGCCGACTTCGAGGGATTCGCCGACCTCGGCTCCGCGCTCGTGCTCGACGACCTCGTCTCCTCCGCCGCCACCTCCTCTCTCCCCGCCTCCGGGCCCAGGGCCGCCGCCAGGAGCGTCTTCGCGCTCGACTGCGTGCCGCGCTGGGGGCTCCACTCCGTGTGCGGCCGACGGCCTGAGATGGAGGACGCCGCCCGCGTGCTGCCCACCTTCTTCCAC…	MDDLTAGGLALFAAVADFIDDSAPAMPPPPPQPAGASTAPEPESAPGSPCSVASDCSSVATADFEGFADLGSALVLDDLVSSAATSSLPASGPRAAARSVFALDCVPRWGLHSVCGRRPEMEDAARVLPTFFHVPLWMLAGDAPVDGLDRASFRLPTHFFGVYDGHGGLQVANYCRERIHEVLAEELTKAEDLGGLDPNTQKHWEKAFVDCFSRVDAEVGGNAATQGKPVAPDTVGSTAVVALVCSSHVIVANCGDSRAVLCRGKQPLALSVDHKPNREDEYARIEAQGGKVINWNGYRVLGVLAMSRSIGDRYLKPYIIPVPEVTVVARAKDDECLILASDGLWDVMSNEEVCDAARKRILLWHKKNADASPSAQRSGDSADEAAQAAAEYLSKLALQ…	424	5.2	44.9167
Sspon.07G0000740-2B	Sspp2c117	Chr7B	1179432	1184742	+	ATGGTTTGCGATGGTGCCGTGAAGGACCAGGACCAGGAGACCGCGGCGGCGAGCACTGCGTCGGCGGCATCGGTGGTGGCGGCGTCGGTGGCATCTCACGCGCCGGTGGTGGTGGTGGTCAGCGCGAGGCCCTCGGCGAGGTCGTCGCCGCACGACAAGCGCCTCGGCGTGCGCCACCCCTTGAAGCACCGCCGGTTCCGTGCCGGGGGGAAGATGATGGTGGAGCCTGGAGGGGTACCGCCCGCTCACGCCGTGCCGGAAGGCGAGGAGCAGGAGGAAGAGGAAGAGGAGGAGGAGGGAGCCAGCGAGGTGGAAGAGGAGGAGTTAGTGGATGCAGAGGCGGAGCAGACATCGTCCGCGGTGACGGCGATGCAGGGCGCGGAAGTGGAGGTGTCGTCT…	MVCDGAVKDQDQETAAASTASAASVVAASVASHAPVVVVVSARPSARSSPHDKRLGVRHPLKHRRFRAGGKMMVEPGGVPPAHAVPEGEEQEEEEEEEEGASEVEEEELVDAEAEQTSSAVTAMQGAEVEVSSAPAAGVQEMEVEVEVEVEVEGGEMEVSPEPAVAVGGTELEPHPDEEDEVSSVAVARGEGKQEATAPPPPASAVLAVEAPRDMDQDGERAEKERRDKERERQKERERVDEVGYMSGGWKSVDGTLNCGYSSFRGKRASMEDFYDIKSSKINDKQINLFGIFDGHGGSRAAEYLKEHLFENLMKHPEFMTNTKLAISETYRKTDSEFLDAEKNTHRDDGSTASTAVMVGDHLYVANVGDSRAVISKAGKAIALSEDHKPNRSDERKRI…	528	4.69	56.7737
Sspon.03G0009980-2B	Sspp2c118	Chr7B	2744015	2746775	+	ATGAGGGATACTAGCGCCGCCAGGGATGAGGGCGGCCCCGCCGTGTGCAAGGCTGTGGCGGGCGGGGGTGTCGACGCGAAGGGAGGCGCGTCTGCGCGACGCCGCCGCCGCCGCCTCGAGCTGCGCCGGCTCGGGCGGGCCGCGGAGGGGTCACCCGTGCCGGCGAAGAGGATCCGGTCGGGTTCGGACAGATCGTCGTCCCCCGACTCGTCGCTGGAGATGGCGGCGGGGTGCTGGCCGGCGCACCTGTCGTACGGCGCCGTGTCGGTGATCGGCCGGCGGAGGGAGATGGAGGACGCGTTCGCCGTCGCGCTCTCGTTCCTGGCCTCGGACCCGTCGTCGCCGGGCGCCACGGACGGCGGTGAGCAGGAGCAGGACTTCTTCGCGGTGTACGACGGC…	MRDTSAARDEGGPAVCKAVAGGGVDAKGGASARRRRRRLELRRLGRAAEGSPVPAKRIRSGSDRSSSPDSSLEMAAGCWPAHLSYGAVSVIGRRREMEDAFAVALSFLASDPSSPGATDGGEQEQDFFAVYDGHGGARVAEACRERMHVVLAEEVGLRRGVGSDLRWEEAMAACFARVDGEVTGGFTPPPKPPPQAAADDAAGAGDLPYRTVGSTAVVAVVGQRRIVVANCGDSRAVLSRGGVAVALSTDHKPDRPDEMQRVEAAGGRVINWNGYRVLGVLATSRSIGDYYLKPYVSAEPEVTVVDRTEQDEFLILGSDGLWDVVSNEVACKIARNCLSGRAASKFPESVAGRTAADAAALLTELAMSRGSRDNISVVVVELQRLKRSPGAA*	393	6.92	41.1902
Sspon.03G0009980-1P	Sspp2c119	Chr7B	2855999	2858403	-	ATGAGGGATACTAGCGCCGCCAGGGATGAGGGCGGCCCCGCCGTGTGCAACGCTGTGGCGGGCGGGGGTGTCGACGCGAACGGAGGCGCGTCTGCGCGACGCCGCCGCCGCCGCCTCGAGCTGCACCGGCTCGGGCGGGCCGCGGAGGGGTCACCCGTGCCGGCCAAGAGGACCCGGTCGGGTTCGGACAGATCGTCGTGCCCCGACTCGTCGCTGGAGACGGCGGCGGGGTGCTGGCCGGCGCGCCTGTCGTACGGCGCCGTGTCGGTGATCGGCCGGCGGAGGGAGATGGAGGACGCGTTCGCCGTCGCGCTCTCGTTCCTGGCCTCGGACCCGTCGTCGCCGGGCTCCAAGGACGGCGGTGAGCAGGAGCAGGACTTCTTCGCGGTGTACGACGGC…	MRDTSAARDEGGPAVCNAVAGGGVDANGGASARRRRRRLELHRLGRAAEGSPVPAKRTRSGSDRSSCPDSSLETAAGCWPARLSYGAVSVIGRRREMEDAFAVALSFLASDPSSPGSKDGGEQEQDFFAVYDGHGGSRVAEACRERMHVVLAEEVGLRRGVGSDLRWEEAMAACFARVDGEVTGGFTPPPKPPPQAAADDDAGAGDLPYRTVGSTAVVAVVGQRRIVVANCGDSRAVLSRGGVAVPLSTDHKPDRPDEMQRVEAAGGRVINWNGYRVLGVLATSRSIGDYYLKPYVSAEPEVTVVDRTEQDEFLILASDGLWDVVSNEVACKIARNCLSGRAASKFPESVAGRTAADAAALLTELAMSRGSRDNISVVVVELQRLKRSPGAS*	393	6.2	41.2952
Sspon.07G0003250-1P	Sspp2c120	Chr7B	7334428	7337299	-	ATGGCGGCGGCGGCGGCGATCTGCGTGGATGACGAGGCGGCCTCCGCCGCCGCGGAATGCGCGCCGGGGATCGGGAAGCTGGATCTCGCTGCCGCCGTCGCCGGCGCCGACGGCAAGGCCGGCGGCAAGAGGAGCGTCTACCTCATGGACTGCGCGCCGGTCTGGGGCTGCGCGTCCACGCGCGGCCGCAGCGCCGAGATGGAGGACGCCTGCGCCGCGGCCCCGCGCTTCGCGGACGTGCCGGTGCGCCTGCTCGCCAGCCGCCGCGACCTCGACGGCCTGGGCCTCGACGCCGACGCGCTCCGCCTGCCGGCGCACCTGTTCGGCGTCTTCGATGGCCACGGCGGCGCCGAGGTGGCGAACTACTGCCGGGAGAGGCTCCAGGTGCTGTTGCGGCAG…	MAAAAAICVDDEAASAAAECAPGIGKLDLAAAVAGADGKAGGKRSVYLMDCAPVWGCASTRGRSAEMEDACAAAPRFADVPVRLLASRRDLDGLGLDADALRLPAHLFGVFDGHGGAEVANYCRERLQVLLRQELRLLGKDFGETAEVDMKEHWDELFTRCFQRLDDEVSGQTSRLVDGVQESRPVAAENVGSTAVVAVVCSSHAVVANCGDSRAVLCRGKEPVELSIDHKPDRKDERARIEALGGKVIQWNGYRVSGILAMSRSIGDRYLKPFVIPKPEVTVFPRAKDDDCLILASDGLWDVVTNEEACKVARRQIQMWHKNNSVTSSLCDGSDESTDPAAQAAADYLMRLALKKGTEDNITVIVVDLKPRKKLKSNP*	380	5.45	40.7773
Sspon.07G0014030-2B	Sspp2c121	Chr7B	56290647	56293547	+	ATGGTGGCCGAGGCGGAGGTGATGCATCAGGCTCCCGTGCCGGTGCTGGAGGTGCAGTACCACCGGTGCGTGACGACCAAGGGGGTTGAAGACGTCGTCGGGATGTCCACGGCGGCGGCGGCGGCGGCGGCGGCCGTAGCCGCGCCCGGGGAGGTCGGGGTTGAGGTCGAGGTCGAGGTCGCCGTGGAGGTGCCTCTCATGGTTTTTGATGGCCATGGCGGTCCGGATGCCGCAGCCTACATGAAAAGGCATGCAATGAGGTTCCTATTCGAGGATAGTGAGTTCCCACAGGCATCTCAAGTCGATGAGATGTACCTTCAGTCTGTTGAGAGCTCTGTTCGCAGAGCTTTCCTCCAGGCGGATCTTGCTTTGGCCGATGATTTGGACATCAGCCGCTCT…	MVAEAEVMHQAPVPVLEVQYHRCVTTKGVEDVVGMSTAAAAAAAAVAAPGEVGVEVEVEVAVEVPLMVFDGHGGPDAAAYMKRHAMRFLFEDSEFPQASQVDEMYLQSVESSVRRAFLQADLALADDLDISRSSGTTALTALVFGRQLLVANTGDCRAVLCRKGVAMEMSRDHRANYVEECERVAASGGYIEDGYLNGVLSVTRALGDWDMKTPDASVSPLIAEPEFRQATLGEDDEFLIMGCDGIWDVMTSQHAVSLVRRGLRQHDDPARCARELVMEAKRLETADNLTVIVVCFASELGSQQQEQPTRPRSCKGLSTEALCNLRSWLETDHR*	335	4.71	36.3651
Sspon.07G0000220-3C	Sspp2c122	Chr7C	362005	364404	-	ATGGACGACCTCACCGCGGGGGGGCTCGCGCTCTTCGCCGCCGTCGCTGACTTCATAGACGACTCCGCTCCCGCGATGCCGCCGCAGCCGCCGGGGGCCAGCACCGCGCCCGAGCCCGAGTCCGCGCCCGGGAGCCCCTGTTCCGTCGCCAGCGACTGCAGCAGCGTCGCCACCGCCGACTTCGAGGGATTCGCCGACCTCGGCTCCGCGCTCGTGCTCGACAACCTCGTCTCCTCCGCCTCCGCCGCCACCTCCTCCTCCGCCACCTCTCTCCCCGCCTCCGGGCCCAGGGCCGCCGCCAGGAGCGTCTTCGCGCTCGACTGCGTGCCGCGCTGGGGGCTCCACTCCGTGTGCGGCCGACGGCCTGAGATGGAGGACGCCGCCCGCGTGCTGCCCACC…	MDDLTAGGLALFAAVADFIDDSAPAMPPQPPGASTAPEPESAPGSPCSVASDCSSVATADFEGFADLGSALVLDNLVSSASAATSSSATSLPASGPRAAARSVFALDCVPRWGLHSVCGRRPEMEDAARVLPTFFHVPLWMLAGDAPVDGLDRASFRLPTHFFGVYDGHGGLQVANYCRERIHEVLAEELTKAEDLGGLDPNTQKHWEKAFVDCFSRVDAEVGGNAATQGKPVAPDTVGSTAVVALVCSSHVIVANCGDSRAVLCRGKQPLALSVDHKPNREDEYARIEAQGGKVINWNGYRVLGVLAMSRSIGDRYLKPYIIPVPEVTVVARAKDDECLILASDGLWDVMSNEEVCDAARKRILLWHKKNADASPSAQRSGDSADEAAQAAAEYLSKL…	427	5.27	45.1549
Sspon.07G0000740-3C	Sspp2c123	Chr7C	1170709	1176003	-	ATGGTTTGCGATGGTGCCGTGAAGGACCAGGACCAGGACCAGGAGACCGCGGCGGCGAGCACTGCGTCGGCGGCATCGGTGGTGGCGGCGTCGGAGGCATCTCCCGCACCGGTGGTGGTGGTGGTGGTCAGCGCGAGGCCCTCAGCGAGGTCGTCGCCGCACGACAAGCGCCTCGGCGTGCGCCACCCCTTGAAGCACCGCCGGTTCCGTGCCGGGGGGAAGATGATGGTGGAGCCTGGAGGGGTACCGCCCGCTCACGCCGTGCCGGAAGGCGAGGAGCAGGAGGAAGAGGAAGAGGAGGAGGAGGGAGCCAGCGAGGTGGAAGAGGAGGAGTTAGTGGATGCAGAGGCGGAGCAGACATCGTCCGCGGGGACGGCGATGCAGGGCGCGGAAGTGGAG…	MVCDGAVKDQDQDQETAAASTASAASVVAASEASPAPVVVVVVSARPSARSSPHDKRLGVRHPLKHRRFRAGGKMMVEPGGVPPAHAVPEGEEQEEEEEEEEGASEVEEEELVDAEAEQTSSAGTAMQGAEVEVSSAPAARVQEMEVEVEVEVEGGEMEVSPEPAVAVGGTELEPHPDEEDEVSSVAVARGEGKQEATAPPPPASAVLAVEAPRDMDQDGERAEKERRDKERERQKERERVDEVGYMSGGWKSVDGTLNCGYSSFRGKRASMEDFYDIKSSKINDKQINLFGIFDGHGGSRAAEYLKEHLFENLMKHPEFMTNTKLAISETYRKTDSEFLDAEKNTHRDDGSTASTAVMVGDHLYVANVGDSRAVISKAGKAIALSEDHKPNRSDERKR…	529	4.68	56.9348
Sspon.07G0014030-1P	Sspp2c124	Chr7C	56758228	56761083	+	ATGGTGGCCGAGGCGGAGGTGATGCATCAGGCTCCCGTGCCGGTGCTGGAGGTGCAGTACCACCGGTGCGTGACGACCAAGGGGGTTGAAGACGTCGTCGGGATGTCCACGGCGGCGGCGGCGGCGGCGGCCGTAGCCGCGCCCGGGGAGGTCGGGGTCGAGGTCGAGGTCGAGGTCGCCGTGGAGGTGCCTCTCATGGGGTTGGAGCAGCCTGATGCTGCACCAAGTGTGTCTATGGACGTGCTACAGTTTGTGCCCACCATTCGGTCTGGTAGCTTTGCCGATATTGGTCCTAGGAGGTACATGGAGGACGAACACATCCGGATAGATGATCTTTCTGCTCATCTCGGCTCACTGTTGGTCTGCCCTTTGCCTAGTGCCTTCTATGGGGTTTTTGAT…	MVAEAEVMHQAPVPVLEVQYHRCVTTKGVEDVVGMSTAAAAAAAVAAPGEVGVEVEVEVAVEVPLMGLEQPDAAPSVSMDVLQFVPTIRSGSFADIGPRRYMEDEHIRIDDLSAHLGSLLVCPLPSAFYGVFDGHGGPDAAAYMKRNAMRFLFEDSEFPQASQVDEMYLQSVESSVRRAFLQADLALADDLDISRSSGTTALTALVFGRQLLVANTGDCRAVLCRKGVAMEMSRDHRANYVEECERVAASGGYIKDGYLNGVLSVTRALGDWDMKTPDASVSPLIAEPEFRQATLGEDDEFLIMGCDGIWDVMTSQHAVSLVRRGLRQHDDPARCARELVMEAKRLETADNLTVIVVCFVSELGSQQQEQPARPRSCKGLSTEALCNLRSWLETDHR*	398	4.7	43.21
Sspon.07G0014030-3C	Sspp2c125	Chr7C	56776320	56779450	-	ATGGTGGCCGAGGCGGAGGTGATGCATCAGGCTCCCGTGCCGGTGCTGGAGGTGCAGTACCACCGGTGCGTGACGACCAAGGGGGTTGAAGACGTCGTCGGGATGTCCACGGCGGCGGCGGCGGCGGCGGCCGTAGCCGCGCCCGGGGAGGTCGGGGTTGAGGTCGAGGTCGAGGTCGCCGTGGAGGTGCCTCTCATGGGGTTGGAGCAGCCTGATGCTGCACCAAGTGTGTCTATGGACGTGCTACAGTTTGTGCCCACCATTCGGTCTGGTAGCTTTGCCGATATTGGTCCTAGGAGGTACATGGAGGACGAACACATCCGGATAGATGATCTTTCTGCTCATCTCGGCTCACTGTTGGTCTGCCCTTTGCCTAGTGCCTTCTATGGGGTTTTTGAT…	MVAEAEVMHQAPVPVLEVQYHRCVTTKGVEDVVGMSTAAAAAAAVAAPGEVGVEVEVEVAVEVPLMGLEQPDAAPSVSMDVLQFVPTIRSGSFADIGPRRYMEDEHIRIDDLSAHLGSLLVCPLPSAFYGVFDGHGGPDAAAYMKRNAMRFLFEDSEFPQASQVDEMYLQSVESSVRRAFLQADLALADDLDISRSSGTTALTALVFGRQLLVANTGDCRAVLCRKGVAMEMSRDHRANYVEECERVAASGGYIKDGYLNGVLSVTRALGDWDMKTPDASVSPLIAEPEFRQATLGEDDEFLIMGCDGIWDVMTSQHAVSLVRRGLRQHDDPARCARELVMEAKRLETADNLTVIVVCFVSELGSQQQEQPARPRSCKGLSTEALCNLRSWLETDHR*	398	4.7	43.21
Sspon.03G0041460-2D	Sspp2c126	Chr7D	3335438	3338145	-	ATGAGGGATACTAGCGCCGCCAGGGATGAGGGCGGCCCCGCCGTGTGCAACGCTGTGGCGGGCGGTGGTGTCGACGCGAACGGAGGCGCGTCTGCCCGACGCCGCCGCCGCCGCCTCGAGCGGGCCGCGGAGGGGTCACCCGTGCCGGCGAAGAGGACCCGGTCGGGTTCGGACAGATCGTCGTCCCCCGACTCGTCGCTGGAGACGGCGGCGGGGTGCTGGCCGGCGCGCCTGTCGTACGGCGCCGTGTCGGTGATCGGCCGGCGGAGGGAGATGGAGGACGCGTTCGCCGTCGCGCTCTCGTTCCTGGCCTCGGACCCGTCGTCGCCGGGCGCCAAGGACGGCGGTGAGCAGGAGCAGGACTTCTTCGCGGTGTACGACGGCCACGGCGGCGCGCGG…	MRDTSAARDEGGPAVCNAVAGGGVDANGGASARRRRRRLERAAEGSPVPAKRTRSGSDRSSSPDSSLETAAGCWPARLSYGAVSVIGRRREMEDAFAVALSFLASDPSSPGAKDGGEQEQDFFAVYDGHGGARVAEACRERMHVVLAEEVGLRRGVGSDLRWEEAMAACFARVDGEVTGGFAPPAQAAADDDAGAGDLPYRTVGSTAVVAVVGQRRIVVANCGDSRAVLSRGGVAVPLSTDHKPDRPDEMQRVEAAGGRVINWNGYRVLGVLATSRSIGDYYLKPYVSAEPEVTVVDRTEQDEFLILASDGLWDVVSNEVACKIARNCLSGRAASKFPESVAGRTAADAAALLTELAMSRGSRDNISVVVVELQRLKRSPGAA*	384	5.67	40.1788
Sspon.05G0003390-2D	Sspp2c127	Chr7D	12452623	12456358	+	ATGGCAAGGTTCTGCTGCTTTGGCGCCGGTTGCTCAGATTTCACGGGGCATGGGTCAACAGCATCTGGTAAAGGGAAAGGCTGCCACGGGCAAGTCAAGGTCTGCTATGGATATAACCTTGTAAGAGGGATGACGAACCATCCCATGGAGGACTACCATTTCGCTGATCTTGTCGATGTTAAGGGAAACGAGCTTGGTCTTTTCGCTATTTATGACGGCCATCTAGGAGACACTGTTCCTGCATATTTACAGAAGAATCTGTTTACAAATATTTTGAATGAGGAAGAGTTTTGGACACATACAGATAGAGCGATTACAAAAGCATATGAAAAAACAGACCAAGCTATTCTGTCACATACTCCAGATTTGGGACAAGGTGGCTCCACTGCTGTAACTGCC…	MARFCCFGAGCSDFTGHGSTASGKGKGCHGQVKVCYGYNLVRGMTNHPMEDYHFADLVDVKGNELGLFAIYDGHLGDTVPAYLQKNLFTNILNEEEFWTHTDRAITKAYEKTDQAILSHTPDLGQGGSTAVTAILVNGRKLWVANVGDSRAVLLKGGEPIQMSIDHDPNVERSVIENRGGFVSNMPGDVPRVCGQLAVSRAFGDRNLKSLLRSEPDIKVEDIDHTAELLVLASDGLWKVMNNQEVVDLAKRYKDPYAAAKQLTAEAQKRESKDDISCIVVRFKA*	285	5.99	31.1052
Sspon.07G0014030-4D	Sspp2c128	Chr7D	50403380	50405829	+	ATGGTGGCCGAGGCCGAGGTGATGCATCAGGCTCCCGTGCCGGTGCTGGAGGTGCAGTACCACCGGTGCGTGACGACCAAGGGGGTTGAAGACGTCGTCGGGATGTCCACGGCGGCGGCGGCGGCGGCCGTAGCCGCGCCCGGGGAGGTCGGGGTTGAGGTCGAGGTCGAGGTCGCCGTGGAGGTGCCTCTCATGGGGTTGGAGCAGCCTGATGCTACACCAAGTGTGTCTATGGACGTGCTACAGTTTGTGCCCACCATTCGGTCTGGTAGCTTTGCCGATATTGGTCCTAGGAGGTACATGGAGGACGAACACATCAGGATAGATGATCTTTCTGCTCATCTCGGCTCACTGTTGGTCTGCCCTTTGCCTAGTGCCTTCTATGGGGTTTTTGATGGC…	MVAEAEVMHQAPVPVLEVQYHRCVTTKGVEDVVGMSTAAAAAAVAAPGEVGVEVEVEVAVEVPLMGLEQPDATPSVSMDVLQFVPTIRSGSFADIGPRRYMEDEHIRIDDLSAHLGSLLVCPLPSAFYGVFDGHGGPDAAAYMKRHAMRFLFEDSEFPQASQVDEMYLQSVESSVRRAFLQADLALADDLDISRSSGTTALTALVFGRQLLVANTGDCRAVLCRKGVAMEMSRDHRANYVEECERVAASGGYIEDGYLNGVLSVTRALGDWDMKTPDASVSPLIAEPEFRQATLGEDDEFLIMGCDGIWDVMTSQHAVSLVRRGLRQHDDPARCARELVMEAKRLETADNLTVIVVCFASELGSQQQEQPARPRSCKGLSTEALCNLRSWLETDHR*	397	4.68	43.1648
Sspon.08G0001220-1A	Sspp2c129	Chr8A	4354114	4359094	+	ATGCTAGTGACATTAATGAACTTGTTGCGGGCGTGCTGGCGACCATCGAACCGGCATGCCCGAACAGGCTCAGATGTTACCGGTAGGCAGGATGGACTTCTATGGTACAAGGACGCCGGGCAGCATGTCAATGGGGAGTTCTCCATGGCTGTTGTTCAGGCCAATAACTTACTTGAGGACCAGTGTCAGATCGAGTCGGGCCCACTGAGTTTTCTAGATTCTGGACCATATGGCACTTTCGTTGGCGTTTACGATGGACATGGTGGTCCAGAGACGGCCTGCTATATCAATGATCATCTCTTCCAGAATCTGAAAAGGTTTGCATCTGAGCAGAATGCAGTGTCTGCTGATGTACTGAAGAAGGCGTATGAAGCTACCGAAGATGGATTCTTCTCTGTT…	MLVTLMNLLRACWRPSNRHARTGSDVTGRQDGLLWYKDAGQHVNGEFSMAVVQANNLLEDQCQIESGPLSFLDSGPYGTFVGVYDGHGGPETACYINDHLFQNLKRFASEQNAVSADVLKKAYEATEDGFFSVVTKQWPVKPQLAAVGSCCLVGVICGGMLYVANVGDSRVVLGRHVKATGDVLAVQLSAEHNVSIESVRKELQSMHPEDRHIVVLKHNVWRVKGLIQVCRSIGDAYLKKQEFNREPLYAKFRLREPFNKPILSSEPSISVQPLQPHDQFLIFASDGLWEHLTNQEAVDIVHSSPRSGCARRLIRAALQEAAKKREMRYSDLKKIDRGVRRHFHDDITVIVVFLDSSLVSKASTHRGPTLSLRGGGASAGLRSNTLAPT*	390	8.83	43.0661
Sspon.08G0002450-1A	Sspp2c130	Chr8A	7193639	7200562	+	ATGTTATGCGTAGTTGAAAACGGTAAGTTCAGCTATGGGTATGCAAGCTCTCCTGGGAAAAGATCCTCCATGGAGGACTTCCATGAAACACGAGTTGACGGTGTTGATGGAGAGACTGTTGGACTATTTGGCGTCTTTGACGGTCATGGTGGAGCTCGAGCAGCAGAGTTTGTGAAACAGAACCTTTTCACAAATTTAATCAAGCACCCAAAGTTCTTCAGTGATACCAAGTCCGCTATTGCGGAAACTTACACTCACACGGACTCGGAGCTTCTGAAAGCTGATACCAGCCATCACCGCGATGCCGGGTCAACCGCTTCCACGGCCATTCTCGTAGGCGATCGCCTGTTAGTTGCAAACGTTGGGGACTCCAGGGCAGTCATCTGTAGAGGAGGGGAT…	MLCVVENGKFSYGYASSPGKRSSMEDFHETRVDGVDGETVGLFGVFDGHGGARAAEFVKQNLFTNLIKHPKFFSDTKSAIAETYTHTDSELLKADTSHHRDAGSTASTAILVGDRLLVANVGDSRAVICRGGDAVAVSRDHKPDQTDERQRIEEAGGFVMWAGTWRVGGVLAVSRAFGDKLLKQYVVADPEIKEEVVDSSLQFLILASDGLWDVVTNEEAVAMVKPILDSEQAANTLLAEASQRGSADNITCVVVRFLEQHNGLGRATNEQAS*	274	5.04	29.4478
Sspon.08G0006590-1A	Sspp2c131	Chr8A	20442893	20447113	-	ATGGAAGAGCAACTTCCTCGAGGCGGCGGCGGCGGGGGGAGGCCCCCGATCCCGGCGGCGGCGAGGAAGCCGGCGCTCGCGCGGCACTCCTCTTTCGTGAGGAGTTCTGCAAACAATACGAAGCCTGAAAATGAGAGAGCTTTTGAAAGCATAGACACTGAATTTATTCCAGTTGTACGATCTGGTGGGTGGGCTGATATTGGCTCAAGGCACACAATGGAGGATGTCTTTATCTGCTCTGATAATTTCATGCAGGACTTCGGTTTGAAAGTTCTGATGAAGGCCCCAGTTTTTGATGGGCATGGTGGAAAGCATGCAGCTGATTTTGTGTGCAGCAATTTACCAAGGTTTATTGTTGAGGATGAGGGTTTTCCTAGGGAGATAGTGAAAGCAGTATCC…	MEEQLPRGGGGGGRPPIPAAARKPALARHSSFVRSSANNTKPENERAFESIDTEFIPVVRSGGWADIGSRHTMEDVFICSDNFMQDFGLKVLMKAPVFDGHGGKHAADFVCSNLPRFIVEDEGFPREIVKAVSSAFLQVDAAFADACSLNCSLASGTTALAALVVRRSLLVANAGDCRAVLCRRGKAIEMSRDHKPSCNREKMRIEALGGYVDDEYLNGQLNVARAIGDWHMEGMKACDGLGPLSAEPEVMTTDLTEEDEFLIMGCDGIWDVFRSQNAVDFARRKLQEHNDPATCCKELVDEAIKRKSGDNLSVVVVCFNSRPPPVLTTPRPRVQRSISAEGLRELQGFLDSLAD*	356	5.42	38.7019
Sspon.08G0002450-1P	Sspp2c132	Chr8A	34809335	34816458	-	ATGGGATTCACGGAGAAAGGATCGCCCGTCACTGGCGGAGGGTTCAGTGAAAACGGCAAGTTCAGCTATGGGTATGCAAGCTCTCGTGGGAAAAGATCCTCCATGGAGGACTTCCATGAAACACGAGTTGACGGTGTTGATGGAGAGACTGTTGGACTATTTGGCGTCTTTGACGGTCATGGTGGAGCTCGAGCAGCAGAGTTTGTGAAACAGAACCTTTTCACAAATTTAATCAAGCACCCAAAGTTCTTCAGTGATACCAAGTCCGCTATTGCGGAAACTTACACTCACACGGACTCGGAGCTTCTGAAAGCTGATACCAGCCATCACCGCGATGCCGGGTCAACCGCTTCCACGGCCATTCTCGTAGGCGATCGCCTGTTAGTTGCAAACGTTGGG…	MGFTEKGSPVTGGGFSENGKFSYGYASSRGKRSSMEDFHETRVDGVDGETVGLFGVFDGHGGARAAEFVKQNLFTNLIKHPKFFSDTKSAIAETYTHTDSELLKADTSHHRDAGSTASTAILVGDRLLVANVGDSRAVICRGGDAVAVSRDHKPDQTDERQRIEEAGGFVMWAGTWRVGGVLAVSRAFGDKLLEQYVVADPEIKEEVVDSSLQFLILASDGLWDVVTNEEAVAMVKPILDSEQAAKTLLAEASQRGSADNITCVVVRFLEQHNGLGRATNEQAS*	285	5.07	30.5169
Sspon.08G0001220-2B	Sspp2c133	Chr8B	1226540	1230992	+	ATGCTAGTGACATTAATGAACTTGTTGCGGGCGTGCTGGCGACCATCGAACCGGCATGCCCGAACAGGCTCAGATGTTACCGGTAGGCAGGATGGACTTCTATGGTACAAGGACGTCGGGCAGCATGTCAATGGGGAGTTCTCCATGGCTGTTGTTCAGGCCAATAACTTACTTGAGGACCAGTGTCAGATCGAGTCAGGCCCACTGAGTTTTCTAGATTCTGGACCATATGGCACTTTCGTTGGCGTTTACGATGGACATGGTGGTCCAGAGACGGCCTGCTATATCAATGATCATCTCTTCCAGAATCTGAAAAGGTTTGCATCTGAGCAGAATGCAGTGTCTGCTGATGTACTGAAGAAGGCGTATGAAGCTACCGAAGATGGATTCTTCTCTGTT…	MLVTLMNLLRACWRPSNRHARTGSDVTGRQDGLLWYKDVGQHVNGEFSMAVVQANNLLEDQCQIESGPLSFLDSGPYGTFVGVYDGHGGPETACYINDHLFQNLKRFASEQNAVSADVLKKAYEATEDGFFSVVTKQWPVKPQLAAVGSCCLVGVICGGMLYVANVGDSRVVLGRHVKATGDVLAVQLSAEHNVSIESVRKELQSMHPEDRHIVVLKHNVWRVKGLIQVCRSIGDAYLKKQEFNREPLYAKFRLREPFNKPILSSEPSISVQPLQPHDQFLIFASDGLWEHLTNQEAVDIVHSSPRSGCARRLIRAALQEAAKKREMRYSDLKKIDRGVRRHFHDDITVIVVFLDSSLVSKASTHRGPTLSLRGGGASAGLRSNTLAPT*	390	8.83	43.0942
Sspon.08G0006590-2B	Sspp2c134	Chr8B	18114654	18118524	-	ATGGAAGAGCAACTTCCTCGAGGCGGCGGCGCCGGGGGGAGGCCCCCGATCCCGGCGGCGGCGAGGAAGCCGGCGCTCGCGCGGCACTCCTCTTTCGTTGTTGTTTTATCATGCCCTGTGGTGAAAAGACCATCAAGCAAATTTAGGAAGCAGAAGCTGAGGGGTTTTGGTTCTGATCTCATAGATCTACTAGGTACCTGGTTTATGCTTAGAACTTTTGGGATCATGAGTATCAATGTGAGGAGTCCTGCAAACAATACGAAGCCTGAAAATGAGAGAGCTTTTGAAAGCATAGACACTGAATTTATTCCAGTTGTACGATCTGGTGGGTGGGCTGATATTGGCTCAAGGCACACAATGGAGGATGTCTTTATCTGCTCTGATAATTTCATGCAGGAC…	MEEQLPRGGGAGGRPPIPAAARKPALARHSSFVVVLSCPVVKRPSSKFRKQKLRGFGSDLIDLLGTWFMLRTFGIMSINVRSPANNTKPENERAFESIDTEFIPVVRSGGWADIGSRHTMEDVFICSDNFMQDFGFESSDEGPSAFYGVFDGHGGKHAADFVCSNLPRFIVEDEGFPREIVKAVSSAFLQVDAAFADACSLNCSLASGTTALAALVVGRSLLVANAGDCRAVLCRRGKAIEMSRDHKPSCNREKMRIEALGGYVDDEYLNGQLNVARAIGDWHMEGMKACDGLGPLSAEPEVMTTDLTEEDEFLIMGCDGIWDVFRSQNAVDFARRKLQEHNDPATCCKELVDEAIKRKSGDNLSVVVVCFNSRPPPVLTTPRPR	385	5.63	42.0578
Sspon.08G0020800-1B	Sspp2c135	Chr8B	26543730	26547753	+	ATGGCGCGCGCCGCTACCCTGCGGAGCCTGGTCGGCATTGCGGCGGCGGGCGGGCGCCGCGTGCGCGCCTGCGGCCAGCGGTGGGATGCCGGCTGGCGCGGCTTCCGCGCGGGGGTCTTCAGGGGCGGGGGCAGGGCGGCGCCTCGCGGCTCGTCGGCCTCGACGGCGCGGCAGGCGGGGTCGCTGCTCGGCGCTGCTACCATGGCGGGGAGCAAGGGCTGGGTCACCGGCGGATTTCAGAGCGAGGATGGTAAGCTGACCTGTGGATATTCAAGCTATATAGGGCGGAGGTCTACTATGGAGGACTGTTATGACATTAAGTTAACTAAAATTGATGAACAACCAGTTAACCTGTTTGGAGTATTTGATGGTCATGGAGGAAACCTTGCTGCTGAATAT…	MARAATLRSLVGIAAAGGRRVRACGQRWDAGWRGFRAGVFRGGGRAAPRGSSASTARQAGSLLGAATMAGSKGWVTGGFQSEDGKLTCGYSSYIGRRSTMEDCYDIKLTKIDEQPVNLFGVFDGHGGNLAAEYLKENLLKNLMKHPEFLTDTKLAISRTFLETDGDIIETISSSFRDDGSTALAAVLIGNRLYVANVGDSRAVASKGGKAVPLSKDHKPNRTDERKRIQDAGGVVIWDDTWRVGGILAMSRAFGNRLLKQYVTAEPDIQEEEVSSDLEYLILATDGLWDVVRNEDAIAILKAEDGPQAGAVKLTEIAYARRSTDNITCIVVQFHHEK*	338	8.27	36.4011
Sspon.08G0022970-1B	Sspp2c136	Chr8B	52073747	52078504	+	ATGTGCGTGGAGGAGCCGGAGGACGCGGAAAGGCTTGGTTTTGGAGACGCAGGGGTCGAGGAGCCCGCTAAGTTTCCCTTGGCTCAGGTCTTTGATGGTCATGGTGGAAAAGATGCTGCCCATTTCGTTTGTGATAATTTACCAAGGGTGATTGTGGAAGATTCAGATTTCCCTCTTCAGCTTGAAAAGGTTGTGAGGAGGTCCTTTATGCAGATTGATTGCCAGTTTGCTGAGACATGCTCTCTCCATAGAGCAACATCCTCCGGCACAACTGCACTTACAGCAATGATTTTTGGAAGGTCTCTTCTGGTCGCTAATGCTGGTGATTGTAGGGCAGTTCTTTCCCGGTGTGGCACTGCAATTGAAATGTCCATGGATCACAGGCCTTGCAGCCTCAGT…	MCVEEPEDAERLGFGDAGVEEPAKFPLAQVFDGHGGKDAAHFVCDNLPRVIVEDSDFPLQLEKVVRRSFMQIDCQFAETCSLHRATSSGTTALTAMIFGRSLLVANAGDCRAVLSRCGTAIEMSMDHRPCSLSEKLRIESLGGYVDDGYLNGLLGVTRALGDWHLEGMKEVGEPGGPLSADPELKMITLTKDDEFLIIGSDGIWDVFSNQNSVDFARKRLQEHNDVKLCCKEIVEEAIRRGATDNLTAVLVSFHLEAPAQIKVDRPGRVARSISADGLNSLRILLGRQ*	289	4.97	31.4467
Sspon.08G0022970-1T	Sspp2c137	Chr8B	52104546	52109315	-	ATGTGCGTGGAGGAGCCGGAGGACGCGGAAAGGTTTGGTTTTGGAGACGCAGGGGTCGAGGAGCCCGCTAAATTTCCCTTGGCTCAGATAATCATGTTATCATTCTGCATGCACGATTCACAACAACTTGATATTTCTCTTAGGTATCATTTTCTCCATTTCAATAATCAGGTCTTTGATGGTCATGGTGGAAAAGATGCTGCCCATTTTGTTTGTGATAATTTACCAAGGGTGATTGTGGAAGATTCAGATTTCCCTCTTCAGCTTGAAAAGGTTGTGAGGAGGTCCTTTATGCAGATTGATTGCCAGTTTGCTGAGACATGCTCTCTCCATAGAGCAACATCCTCCGGCACAACTGCACTTACAGCAATGATTTTTGGAAGGTCTCTTCTGGTCGCT…	MCVEEPEDAERFGFGDAGVEEPAKFPLAQIIMLSFCMHDSQQLDISLRYHFLHFNNQVFDGHGGKDAAHFVCDNLPRVIVEDSDFPLQLEKVVRRSFMQIDCQFAETCSLHRATSSGTTALTAMIFGRSLLVANAGDCRAVLSRCGTAIEMSMDHRPCSLSEKLRIESLGGYVDDGYLNGLLGVTRALGDWHLEGMKEVGEPGGPLSADPELKMITLTKDDEFLIIGSDGIWDVFSNQNSVDFARKRLQEHNDVKLCCKEIVEEAIRRGATDNLTAVLVSFHLEAPAQIKVDRPGRVARSISADGLNSLRILLGRQ*	317	5.09	34.9147
Sspon.08G0001220-3C	Sspp2c138	Chr8C	2399746	2404189	-	ATGCTAGTGACATTAATGAACTTGTTGCGGGCGTGCTGGCGACCATCGAACCGGCATGCCCGAACAGGCTCAGATGTTACCGGTAGGCAGGATGGACTTCTATGGTACAAGGACGCCGGGCAGCATGTCAATGGGGAGTTCTCCATGGCTGTTGTTCAGGCCAATAACTTACTTGAGGACCAGTGTCAGATCGAGTCGGGCCCACTGAGTTTTCTAGATTCTGGACCATATGGCACTTTCGTTGGCGTTTACGATGGACATGGTGGTCCAGAGACGGCCTGCTATATCAATGATCATCTCTTCCAGAATCTGAAAAGGTTTGCATCTGAACAGAATGCAATGTCTGCTGATGTACTGAAGAAGGCGTATGAAGCTACAGAAGATGGATTCTTCTCTGTT…	MLVTLMNLLRACWRPSNRHARTGSDVTGRQDGLLWYKDAGQHVNGEFSMAVVQANNLLEDQCQIESGPLSFLDSGPYGTFVGVYDGHGGPETACYINDHLFQNLKRFASEQNAMSADVLKKAYEATEDGFFSVVTKQWPVKPQLAAVGSCCLVGVICGGMLYVANVGDSRVVLGRHVKATGDVLAVQLSAEHNVSIESVRKELQSMHPEDRHIVVLKHNVWRVKGLIQVCRSIGDAYLKKQEFNREPLYAKFRLREPFNKPILSSEPSISVQPLQPHDQFLIFASDGLWEHLTNQEAVDIVHSSPLSGCARRLIRAALQEAAKKREMRYSDLKKIDRGVRRHFHDDITVIVVFLDSSLVSKASTHRGPTLSLRGGGASAGLRSNTLAPT*	390	8.7	43.0552
Sspon.08G0002450-2C	Sspp2c139	Chr8C	5455349	5457422	+	ATGGGATTCACGGAGAAAGGATCGCCCGTCACTGGCGGAGGGTTCAGTGAAAACGGCAAGTTCAGCTATGGGTATGCAAGCTCTCCTGGGAAAAGATCCTCCATGGAGGACTTCCATGAAACACGAGTTGACGGTGTTGATGGAGAGACTGTTGGACTATTTGGCGTCTTTGACGGTCATGGTGGAGCTCGAGCAGCAGAGTTTGTGAAACAGAACCTTTTCACAAATTTAATCAAGCACCCAAAGTTCTTCAGTGATACCAAGTCCGCTATTGCGGAAACTTACACTCACACGGACTCGGAGCTTCTGAAAGCTGATACCAGCCATCACCGCGATGCCGGGTCAACCGCTTCCACGGCCATTCTCGTAGGCGATCGCCTGTTAGTTGCAAACGTTGGG…	MGFTEKGSPVTGGGFSENGKFSYGYASSPGKRSSMEDFHETRVDGVDGETVGLFGVFDGHGGARAAEFVKQNLFTNLIKHPKFFSDTKSAIAETYTHTDSELLKADTSHHRDAGSTASTAILVGDRLLVANVGDSRAVICRGGDAVAVSRDHKPDQTDERQRIEEAGGYVMWAGTWRVGGVLAVSRAFGDKLLKQYVVADPEIKEEVVDNSLEFLILASDGLWDVVTNEEAVAMVKPILDSEQAAKTLLAEASQRGSADNITCVVVRFLEQHNGLGRATNEQAS*	285	5.07	30.5009
Sspon.08G0002450-3D	Sspp2c140	Chr8D	5505178	5506460	+	CATGGTGGAGCTCGAGCAGCAGAGTTTGTGAAACAGAACCTTTTCACAAATTTAATCAAGCACCCAAAGTTCTTCAGTGATACCAAGTCCGCTATTGCGGAAACTTACACTCACACGGACTCGGAGCTTCTGAAAGCTGATACCAGCCATCACCGCGATGCCGGGTCAACCGCTTCCACGGCCATTCTCGTAGGCGATCGCCTGTTAGTTGCAAACGTTGGGGACTCCAGGGCAGTCATCTGTAGAGGAGGGGATGCTGTAGCAGTTTCAAGAGACCACAAGCCGGACCAGACAGATGAGAGACAGAGAATAGAGGAAGCAGGAGGTTTTGTGATGTGGGCCGGAACGTGGCGTGTAGGTGGCGTCCTTGCTGTTTCTCGAGCATTTGGGGACAAGCTC…	HGGARAAEFVKQNLFTNLIKHPKFFSDTKSAIAETYTHTDSELLKADTSHHRDAGSTASTAILVGDRLLVANVGDSRAVICRGGDAVAVSRDHKPDQTDERQRIEEAGGFVMWAGTWRVGGVLAVSRAFGDKLLKQYVVADPEIKEEVVDSSLQFLILASDGLWDVVTNEEAVAMVKPILDSEQAAKTLLAEASQRGSADNITCVVVRFLEQHNGLGRATNEQAS	225	5.37	24.3012
Sspon.08G0006590-4D	Sspp2c141	Chr8D	17898312	17902469	-	ATGGAAGAGCAACTTCCTCGAGGCGGCGGCGGGGGGAGGCCCCCGATCCCGGCGGCGGCGAGGAAGCCGGCGCTCGCGCGGCACTCCTCTTTTGCATACTCAGAGCACGAGTTTGTAACTCGTGTGCTGGTGGCACGGTGCACGGTGAGGAGTCCTGCAAACAATACGAAGCCTGAAAATGAGAGAGCTTTTGAAAGCATAGACACTGAATTTATTCCAGTTGTACGATCTGGTGGGTGGGCTGATATTGGCTCAAGGCACACAATGGAGGATGTCTTTATCTGCTCTGATAATTTCATGCAGGACTTCGGATTTGAAAGTTCTGATGAAGGCCCCAGTGCCTTTTATGGGGTTTTTGATGGGCATGGTGGAAAGCATGCAGCTGATTTTGTGTGCAGC…	MEEQLPRGGGGGRPPIPAAARKPALARHSSFAYSEHEFVTRVLVARCTVRSPANNTKPENERAFESIDTEFIPVVRSGGWADIGSRHTMEDVFICSDNFMQDFGFESSDEGPSAFYGVFDGHGGKHAADFVCSNLPRFIVEDEGFPREIVKAVSSAFLQVDAAFADACSLNCSLASGTTALAALVVGRSLLVANAGDCRAVLSRRGKAIEMSRDHKPSCNREKMRIEALGGYVDDEYLNGQLNVARAIGDWHMEGMKACDGLGPLSAEPEVMTTDLTEEDEFLIMGCDGIWDVFRSQNAVDFARRKLQEHNDPATCCKELVDEAIKRKSGDNLSVVVVCFNSRPPPVLTTPRPRVQRSISAEGLRELQGFLDSLAD*	377	5.08	40.9961
Sspon.08G0020800-3D	Sspp2c142	Chr8D	26147400	26151436	+	ATGGCGCGCGCCGCTACCCTGCGAAGCCTGGTCGGCATTGCGGCGGCGGGCGGGCGCCGCGTGCGCGCCTGCGGCCAGCGGTGGGATGCCGGCTGGCGCGGCTTCCGCGCGGGGGTCTTCAGGGGCGGGGGCAGGGCGGCGCCTCGCGGCTCGTCGGCCTCGACGGCGCGGCAGGCGGGGCCGCTGCGCGGCGCCGCTACCATGGCGGGGAGCAAGGGCTGGGTCACCGGCGGATTTCAGAGCGAGGATGGTAAGCTGACCTGTGGATATTCAAGCTATATAGGGCGGAGGTCTACTATGGAGGACTGTTATGACATTAAGTTAACTAAAATTGATGAACAACCAGTTAACCTGTTTGGAGTATTTGATGGTCATGGAGGAAACCTTGCTGCTGAATAT…	MARAATLRSLVGIAAAGGRRVRACGQRWDAGWRGFRAGVFRGGGRAAPRGSSASTARQAGPLRGAATMAGSKGWVTGGFQSEDGKLTCGYSSYIGRRSTMEDCYDIKLTKIDEQPVNLFGVFDGHGGNLAAEYLKENLLKNLMKHPEFLTDTKLAISRTFLETDGDIIETISSSFRDDGSTALAAVLIGNRLYVANVGDSRAVASKGGKAVPLSKDHKPNRTDERKRIQDAGGVVIWDDTWRVGGILAMSRAFGNRLLKQYVTAEPDIQEEEVSSDLEYLILATDGLWDVVRNEDAIAILKAEDGPQAGAVKLTEIAYARRSTDNITCIVVQFHHEK*	338	8.58	36.4542
Sspon.08G0022970-2D	Sspp2c143	Chr8D	50357378	50362812	+	ATGTGCGTGGAGGAGCCGGAGGACGCGGAAAGGCTTGGTTTTGGAGACGCAGGGGTCGAGGAGCCCGCTAAGTTTCCCTTGGCTCAGATGGAGAGAGTTTGCGAAAACCCAACTTCTGCTGATTTCAGGCAGAAGTTAAGCAATTTTGTTCCAGTAATCCGATCGGGGGATTGGTCTGATATCGGAGGTCGCCAATACATGGAAGATACCCACGTGTGCATTCCAGACCTTGCTAAGAACTTTGGCTTCCCATCGTTAGATAATGAAGTTGTTTCCTTCTATGGGGTCTTTGATGGTCATGGTGGAAAAGATGCTGCCCATTTCGTTCGTGATAATTTACCAAGGGTGATTGTGGAAGATTCAGATTTCCCTCTTCAGCTTGAAAAGGTTGTGAGGAGG…	MCVEEPEDAERLGFGDAGVEEPAKFPLAQMERVCENPTSADFRQKLSNFVPVIRSGDWSDIGGRQYMEDTHVCIPDLAKNFGFPSLDNEVVSFYGVFDGHGGKDAAHFVRDNLPRVIVEDSDFPLQLEKVVRRSFMQIDCQFAETCSLHRATSSGTTALTAMIFGRSLLVANAGDCRAVLSRCGTAIEMSMDHRPCSLSEKLRVESLGGYVDDGYLNGLLGVTRALGDWHLEGMKEVGEPGGPLSADPELKMITLTKDDEFLIIGSDGIWDVFSNQNSVDFARKRLQEHNDVKLCCKEIVEEAIRRGATDNLTAVLVSFHLEAPAQIKVDRPGRVHGAYQLKGSIASGYSWVGSSRILVAIRDKMKNSLPLVVVVIVLFLVTARVQGIRLDAESHEAFN…	433	5.13	47.7011
Sspon.08G0022970-1P	Sspp2c144	Chr8D	53720599	53724886	-	TATTCCCAAAGAATCTTCTGTGTTGCTCTCCTCCTCGGATTCCTCTTCCCCTCCTCGCCTCCCACTCCAATTATTCCTCTCCCTACTGACTTGCTTTGCTTCTCTGTTATCTCTGTCCTCTCCTCCCACCTCGTGTTTCTTCTTCCTACCAGCGGAGCTCCAGCTGTGCGCTGTGCCTCGTGCCTAGAGGAGCGCCGTAGGCAGAGCTTTCCGGACCGCGGTGCCATGTGCGTGGAGGAGCCGGAGGACGCGGAAAGGTTTGGTTTTGGAGACGCAGGGGTCGAGGAGCCCGCTAAGTTTCCCTTGGCTCAGATGGAGAGAGTTTGCGAAAACACAACTTCTGCTGATTTCAGGCAGAAGTTAAGCAATTTTGTTCCAGTAATCCGATCGGGGGATTGG…	YSQRIFCVALLLGFLFPSSPPTPIIPLPTDLLCFSVISVLSSHLVFLLPTSGAPAVRCASCLEERRRQSFPDRGAMCVEEPEDAERFGFGDAGVEEPAKFPLAQMERVCENTTSADFRQKLSNFVPVIRSGDWSDIGGRQYMEDTHVCIPDLAKNFGFPSLDNEVVSFYGVFDGHGGKDAAHFVRDNLPRVIVEDSDFPLQLEKVVRRSFMQIDCQFAETCSLHRATSSGTTALTAMIFGRSLLVANAGDCRAVLSRCGTAIEMSMDHRPCSLSEKLRVESLGGYVDDGYLNGLLGVTRALGDWHLEGMKEVGEPGGPLSADPELKMITLTKDDEFLIIGSDGIWDVFSNQNSVDFARKRLQEHNDVKLCCKEIVEEAIRRGATDNLTAVLVSFHLEAP…	426	5.08	46.8244
Sspon.08G0030070-1D	Sspp2c145	Chr8D	54581759	54586499	+	ATGAAAAGAAAAAGTAATCTCTACCTTTTATGTCTTGGTAATACACTTTTATTTATTTCTACAGATGAATCCTGCGGACTTGGTTGGCACACACGTTACAAAATAATTAAAGGAATTTGTGAGGGTTTATATTATCTTCATAAAGGATTCAAAGATCCTATTTACCATCTAGATTTAAAACCTGCAAATATATTACTAGATAAAAACATGGTGCCAAAAATAGGAGATTTTGGTTTGTCAAGACTCTTTGATTCAACAACAACCTGTACTACAAAAGGAATCATCGGAACGCCTGGATACATGCCACCGGAATACATCAACAGGTACCAGATCACATCAAAGTTTGACGTATTCAGTTTGGGTGTTATAATCATACAAGTAATGACAGGACGTGAGGGT…	MKRKSNLYLLCLGNTLLFISTDESCGLGWHTRYKIIKGICEGLYYLHKGFKDPIYHLDLKPANILLDKNMVPKIGDFGLSRLFDSTTTCTTKGIIGTPGYMPPEYINRYQITSKFDVFSLGVIIIQVMTGREGYLKCGNMPPQDFIELVHENWGKRFQATMSSLTSHEIKTCLKIALRCVEVDRGKRPTITDIVDELDKLDTEKRSLKDQVDIQPKEAFNQRMSSGASDTVSALTATDEYPSEFYETQDPGRQFGGTLQRFLAWAGVRPTLQATYEGRDGLLWWRDLAHCQDGDLSLAVTQANNLLEDHCCVESGLPIGTVIGVFDGHGGPEAAQFACGNLLPNLREAASGPEGMTAGAIRKAFRTTDQGFITLVSCQWQLKPVLTTVGSCCLVGIVHL…	598	6.71	66.9495

## Sheet: Table S2
Table S2 The original gene ID and their new ID of these PP2C genes used in this study
Saccharum_spontaneum		Amborella trichopoda		Arabidopsis thaliana		Oryza sativa-japonica		Setaria italica		Sorghum bicolor		Zea mays
Original ID	New ID in this study	Original ID	New ID in this study	Original ID	New ID in this study	Original ID	New ID in this study	Original ID	New ID in this study	Original ID	New ID in this study	Original ID	New ID in this study
Sspon.01G0007840-1P	Sspp2c1	evm_27.model.AmTr_v1.0_scaffold00001.113	ArPP2C1	AT1G03590.1	AtPP2C1	Os01g19130.1	OsPP2C1	Seita.1G014100.1.p	SiPP2C1	Sobic.010G180700.1.p	SbPP2C1	AC155624.2_FGP006	ZmPP2C1
Sspon.01G0002130-1A	Sspp2c2	evm_27.model.AmTr_v1.0_scaffold00126.48	ArPP2C2	AT1G07160.1	AtPP2C2	Os01g32964.1	OsPP2C2	Seita.1G032000.1.p	SiPP2C2	Sobic.001G025700.1.p	SbPP2C2	AC208201.3_FGP002	ZmPP2C2
Sspon.01G0005910-1A	Sspp2c3	evm_27.model.AmTr_v1.0_scaffold02147.1	ArPP2C3	AT1G07430.1	AtPP2C3	Os01g36080.1	OsPP2C3	Seita.1G051700.1.p	SiPP2C3	Sobic.001G034100.1.p	SbPP2C3	GRMZM2G000603_P01	ZmPP2C3
Sspon.01G0007840-1A	Sspp2c4	evm_27.model.AmTr_v1.0_scaffold00012.311	ArPP2C4	AT1G07630.1	AtPP2C4	Os01g37130.1	OsPP2C4	Seita.1G063200.1.p	SiPP2C4	Sobic.001G081600.1.p	SbPP2C4	GRMZM2G001243_P01	ZmPP2C4
Sspon.01G0007980-1A	Sspp2c5	evm_27.model.AmTr_v1.0_scaffold00012.126	ArPP2C5	AT1G09160.1	AtPP2C5	Os01g40094.1	OsPP2C5	Seita.1G088700.1.p	SiPP2C5	Sobic.001G309500.1.p	SbPP2C5	GRMZM2G006416_P01	ZmPP2C5
Sspon.01G0011780-1A	Sspp2c6	evm_27.model.AmTr_v1.0_scaffold00065.64	ArPP2C6	AT1G16220.1	AtPP2C6	Os01g43100.1	OsPP2C6	Seita.1G126400.1.p	SiPP2C6	Sobic.001G312500.1.p	SbPP2C6	GRMZM2G006429_P01	ZmPP2C6
Sspon.01G0011790-1A	Sspp2c7	evm_27.model.AmTr_v1.0_scaffold00036.116	ArPP2C7	AT1G17545.1	AtPP2C7	Os01g46760.1	OsPP2C7	Seita.1G159200.1.p	SiPP2C7	Sobic.001G342700.1.p	SbPP2C7	GRMZM2G010017_P01	ZmPP2C7
Sspon.01G0013700-1A	Sspp2c8	evm_27.model.AmTr_v1.0_scaffold00078.152	ArPP2C8	AT1G17550.1	AtPP2C8	Os01g62760.1	OsPP2C8	Seita.1G203100.1.p	SiPP2C8	Sobic.001G347700.1.p	SbPP2C8	GRMZM2G010298_P01	ZmPP2C8
Sspon.01G0013840-1A	Sspp2c9	evm_27.model.AmTr_v1.0_scaffold00137.1	ArPP2C9	AT1G18030.1	AtPP2C9	Os01g74530.2	OsPP2C9	Seita.1G226200.1.p	SiPP2C9	Sobic.001G358800.1.p	SbPP2C9	GRMZM2G015610_P01	ZmPP2C9
Sspon.01G0007980-1P	Sspp2c10	evm_27.model.AmTr_v1.0_scaffold00007.121	ArPP2C10	AT1G22280.1	AtPP2C10	Os02g05630.1	OsPP2C10	Seita.1G226300.1.p	SiPP2C10	Sobic.001G399300.1.p	SbPP2C10	GRMZM2G016749_P01	ZmPP2C10
Sspon.01G0031780-1A	Sspp2c11	evm_27.model.AmTr_v1.0_scaffold00153.54	ArPP2C11	AT1G34750.1	AtPP2C11	Os02g08364.1	OsPP2C11	Seita.1G226400.1.p	SiPP2C11	Sobic.001G406300.1.p	SbPP2C11	GRMZM2G019812_P01	ZmPP2C11
Sspon.01G0002130-2B	Sspp2c12	evm_27.model.AmTr_v1.0_scaffold00163.14	ArPP2C12	AT1G43900.1	AtPP2C12	Os02g13100.1	OsPP2C12	Seita.1G258100.1.p	SiPP2C12	Sobic.001G421000.1.p	SbPP2C12	GRMZM2G019819_P01	ZmPP2C12
Sspon.01G0005910-1T	Sspp2c13	evm_27.model.AmTr_v1.0_scaffold00051.41	ArPP2C13	AT1G47380.1	AtPP2C13	Os02g15594.1	OsPP2C13	Seita.1G275500.1.p	SiPP2C13	Sobic.001G421200.2.p	SbPP2C13	GRMZM2G021610_P01	ZmPP2C13
Sspon.01G0005910-2B	Sspp2c14	evm_27.model.AmTr_v1.0_scaffold00058.124	ArPP2C14	AT1G48040.1	AtPP2C14	Os02g17970.1	OsPP2C14	Seita.1G278800.1.p	SiPP2C14	Sobic.001G424400.1.p	SbPP2C14	GRMZM2G034442_P01	ZmPP2C14
Sspon.01G0005910-1P	Sspp2c15	evm_27.model.AmTr_v1.0_scaffold00032.144	ArPP2C15	AT1G67820.1	AtPP2C15	Os02g27220.1	OsPP2C15	Seita.1G353300.1.p	SiPP2C15	Sobic.001G462800.1.p	SbPP2C15	GRMZM2G040452_P01	ZmPP2C15
Sspon.01G0040480-1B	Sspp2c16	evm_27.model.AmTr_v1.0_scaffold00183.21	ArPP2C16	AT1G68410.1	AtPP2C16	Os02g35910.1	OsPP2C16	Seita.2G081800.1.p	SiPP2C16	Sobic.001G512600.1.p	SbPP2C16	GRMZM2G040642_P01	ZmPP2C16
Sspon.01G0013840-2B	Sspp2c17	evm_27.model.AmTr_v1.0_scaffold00067.67	ArPP2C17	AT1G72770.1	AtPP2C17	Os02g38494.1	OsPP2C17	Seita.2G173300.1.p	SiPP2C17	Sobic.002G076500.1.p	SbPP2C17	GRMZM2G042627_P01	ZmPP2C17
Sspon.01G0031780-2B	Sspp2c18	evm_27.model.AmTr_v1.0_scaffold00002.591	ArPP2C18	AT1G78200.1	AtPP2C18	Os02g38580.1	OsPP2C18	Seita.2G177500.1.p	SiPP2C18	Sobic.002G166500.1.p	SbPP2C18	GRMZM2G044382_P01	ZmPP2C18
Sspon.01G0028590-2B	Sspp2c19	evm_27.model.AmTr_v1.0_scaffold00079.109	ArPP2C19	AT1G79630.1	AtPP2C19	Os02g38710.1	OsPP2C19	Seita.2G231400.1.p	SiPP2C19	Sobic.002G172000.1.p	SbPP2C19	GRMZM2G045452_P01	ZmPP2C19
Sspon.01G0028590-1P	Sspp2c20	evm_27.model.AmTr_v1.0_scaffold00061.19	ArPP2C20	AT2G05050.1	AtPP2C20	Os02g38780.1	OsPP2C20	Seita.2G258800.1.p	SiPP2C20	Sobic.002G226800.1.p	SbPP2C20	GRMZM2G047376_P01	ZmPP2C20
Sspon.01G0050660-1C	Sspp2c21	evm_27.model.AmTr_v1.0_scaffold00039.225	ArPP2C21	AT2G20050.1	AtPP2C21	Os02g38804.1	OsPP2C21	Seita.2G305200.1.p	SiPP2C21	Sobic.002G260300.1.p	SbPP2C21	GRMZM2G050512_P01	ZmPP2C21
Sspon.01G0052290-1C	Sspp2c22	evm_27.model.AmTr_v1.0_scaffold00003.176	ArPP2C22	AT2G20630.1	AtPP2C22	Os02g39410.1	OsPP2C22	Seita.2G325700.1.p	SiPP2C22	Sobic.002G294400.1.p	SbPP2C22	GRMZM2G051866_P01	ZmPP2C22
Sspon.01G0052290-1P	Sspp2c23	evm_27.model.AmTr_v1.0_scaffold00003.63	ArPP2C23	AT2G25070.1	AtPP2C23	Os02g39470.1	OsPP2C23	Seita.2G331300.1.p	SiPP2C23	Sobic.002G312900.1.p	SbPP2C23	GRMZM2G052699_P01	ZmPP2C23
Sspon.01G0013700-2C	Sspp2c24	evm_27.model.AmTr_v1.0_scaffold00025.147	ArPP2C24	AT2G25620.1	AtPP2C24	Os02g39480.1	OsPP2C24	Seita.2G355800.1.p	SiPP2C24	Sobic.002G317500.1.p	SbPP2C24	GRMZM2G053713_P01	ZmPP2C24
Sspon.01G0013840-3C	Sspp2c25	evm_27.model.AmTr_v1.0_scaffold00025.340	ArPP2C25	AT2G28890.1	AtPP2C25	Os02g46080.1	OsPP2C25	Seita.2G412800.1.p	SiPP2C25	Sobic.002G342000.1.p	SbPP2C25	GRMZM2G053722_P01	ZmPP2C25
Sspon.01G0050660-2D	Sspp2c26	evm_27.model.AmTr_v1.0_scaffold00025.395	ArPP2C26	AT2G29380.1	AtPP2C26	Os02g46490.1	OsPP2C26	Seita.2G441200.1.p	SiPP2C26	Sobic.002G360701.1.p	SbPP2C26	GRMZM2G056572_P01	ZmPP2C26
Sspon.01G0007840-2D	Sspp2c27	evm_27.model.AmTr_v1.0_scaffold00045.253	ArPP2C27	AT2G30020.1	AtPP2C27	Os02g55560.1	OsPP2C27	Seita.3G024300.1.p	SiPP2C27	Sobic.002G397600.1.p	SbPP2C27	GRMZM2G057768_P01	ZmPP2C27
Sspon.01G0052290-2D	Sspp2c28	evm_27.model.AmTr_v1.0_scaffold00045.171	ArPP2C28	AT2G33700.1	AtPP2C28	Os03g04430.1	OsPP2C28	Seita.3G052200.1.p	SiPP2C28	Sobic.002G427300.1.p	SbPP2C28	GRMZM2G057907_P01	ZmPP2C28
Sspon.01G0013700-3D	Sspp2c29	evm_27.model.AmTr_v1.0_scaffold00056.98	ArPP2C29	AT2G34740.1	AtPP2C29	Os03g10950.1	OsPP2C29	Seita.3G064500.1.p	SiPP2C29	Sobic.003G141000.1.p	SbPP2C29	GRMZM2G059453_P01	ZmPP2C29
Sspon.01G0013840-4D	Sspp2c30	evm_27.model.AmTr_v1.0_scaffold00009.126	ArPP2C30	AT2G35350.1	AtPP2C30	Os03g16170.1	OsPP2C30	Seita.3G121900.1.p	SiPP2C30	Sobic.003G167000.1.p	SbPP2C30	GRMZM2G060798_P01	ZmPP2C30
Sspon.01G0028590-3D	Sspp2c31	evm_27.model.AmTr_v1.0_scaffold00016.308	ArPP2C31	AT2G40180.1	AtPP2C31	Os03g16760.1	OsPP2C31	Seita.3G126400.1.p	SiPP2C31	Sobic.003G182600.1.p	SbPP2C31	GRMZM2G063841_P01	ZmPP2C31
Sspon.01G0031780-3D	Sspp2c32	evm_27.model.AmTr_v1.0_scaffold00017.291	ArPP2C32	AT2G40860.1	AtPP2C32	Os03g18150.1	OsPP2C32	Seita.3G139000.1.p	SiPP2C32	Sobic.003G185900.1.p	SbPP2C32	GRMZM2G067910_P01	ZmPP2C32
Sspon.02G0005100-1P	Sspp2c33	evm_27.model.AmTr_v1.0_scaffold00309.1	ArPP2C33	AT2G46920.1	AtPP2C33	Os03g18970.1	OsPP2C33	Seita.3G164700.1.p	SiPP2C33	Sobic.003G198200.1.p	SbPP2C33	GRMZM2G069713_P01	ZmPP2C33
Sspon.02G0006710-1A	Sspp2c34	evm_27.model.AmTr_v1.0_scaffold00099.46	ArPP2C34	AT3G02750.1	AtPP2C34	Os03g25600.1	OsPP2C34	Seita.3G218800.1.p	SiPP2C34	Sobic.003G198900.1.p	SbPP2C34	GRMZM2G069970_P01	ZmPP2C34
Sspon.02G0006910-1A	Sspp2c35	evm_27.model.AmTr_v1.0_scaffold00109.155	ArPP2C35	AT3G05640.1	AtPP2C35	Os03g27780.1	OsPP2C35	Seita.3G273200.1.p	SiPP2C35	Sobic.003G222400.1.p	SbPP2C35	GRMZM2G071196_P01	ZmPP2C35
Sspon.02G0013130-1A	Sspp2c36	evm_27.model.AmTr_v1.0_scaffold00149.43	ArPP2C36	AT3G06270.1	AtPP2C36	Os03g55320.1	OsPP2C36	Seita.4G052700.1.p	SiPP2C36	Sobic.003G242200.1.p	SbPP2C36	GRMZM2G072573_P01	ZmPP2C36
Sspon.02G0016570-1A	Sspp2c37	evm_27.model.AmTr_v1.0_scaffold00038.131	ArPP2C37	AT3G09400.1	AtPP2C37	Os03g59530.1	OsPP2C37	Seita.4G053300.1.p	SiPP2C37	Sobic.003G275501.1.p	SbPP2C37	GRMZM2G073788_P01	ZmPP2C37
Sspon.02G0006910-2B	Sspp2c38	evm_27.model.AmTr_v1.0_scaffold00086.102	ArPP2C38	AT3G11410.1	AtPP2C38	Os03g60650.1	OsPP2C38	Seita.4G167900.1.p	SiPP2C38	Sobic.003G354000.1.p	SbPP2C38	GRMZM2G074489_P01	ZmPP2C38
Sspon.03G0033420-2C	Sspp2c39	evm_27.model.AmTr_v1.0_scaffold00122.48	ArPP2C39	AT3G12620.1	AtPP2C39	Os03g61690.1	OsPP2C39	Seita.4G195000.1.p	SiPP2C39	Sobic.004G041500.1.p	SbPP2C39	GRMZM2G077500_P01	ZmPP2C39
Sspon.02G0002140-2C	Sspp2c40	evm_27.model.AmTr_v1.0_scaffold00019.384	ArPP2C40	AT3G15260.1	AtPP2C40	Os04g25570.1	OsPP2C40	Seita.4G226100.1.p	SiPP2C40	Sobic.004G065200.1.p	SbPP2C40	GRMZM2G077960_P01	ZmPP2C40
Sspon.02G0006910-3C	Sspp2c41	evm_27.model.AmTr_v1.0_scaffold00023.47	ArPP2C41	AT3G16560.1	AtPP2C41	Os04g33080.1	OsPP2C41	Seita.4G245500.1.p	SiPP2C41	Sobic.004G096300.1.p	SbPP2C41	GRMZM2G082487_P01	ZmPP2C41
Sspon.02G0016570-3C	Sspp2c42	evm_27.model.AmTr_v1.0_scaffold00023.135	ArPP2C42	AT3G16800.1	AtPP2C42	Os04g37660.1	OsPP2C42	Seita.4G282200.1.p	SiPP2C42	Sobic.004G113600.1.p	SbPP2C42	GRMZM2G091061_P01	ZmPP2C42
Sspon.02G0016760-3C	Sspp2c43	evm_27.model.AmTr_v1.0_scaffold00057.71	ArPP2C43	AT3G17090.1	AtPP2C43	Os04g37904.1	OsPP2C43	Seita.5G019800.1.p	SiPP2C43	Sobic.004G127800.1.p	SbPP2C43	GRMZM2G092888_P01	ZmPP2C43
Sspon.02G0000550-4D	Sspp2c44	evm_27.model.AmTr_v1.0_scaffold00057.96	ArPP2C44	AT3G17250.1	AtPP2C44	Os04g42260.1	OsPP2C44	Seita.5G029600.1.p	SiPP2C44	Sobic.004G136400.1.p	SbPP2C44	GRMZM2G093776_P01	ZmPP2C44
Sspon.02G0006710-2D	Sspp2c45	evm_27.model.AmTr_v1.0_scaffold00146.58	ArPP2C45	AT3G23360.1	AtPP2C45	Os04g49490.1	OsPP2C45	Seita.5G180000.1.p	SiPP2C45	Sobic.004G143700.1.p	SbPP2C45	GRMZM2G102255_P01	ZmPP2C45
Sspon.02G0006910-4D	Sspp2c46	evm_27.model.AmTr_v1.0_scaffold00044.67	ArPP2C46	AT3G51370.1	AtPP2C46	Os04g52000.1	OsPP2C46	Seita.5G191000.1.p	SiPP2C46	Sobic.004G186300.1.p	SbPP2C46	GRMZM2G102560_P01	ZmPP2C46
Sspon.02G0013130-3D	Sspp2c47	evm_27.model.AmTr_v1.0_scaffold00044.247	ArPP2C47	AT3G51470.1	AtPP2C47	Os04g56450.1	OsPP2C47	Seita.5G195800.1.p	SiPP2C47	Sobic.004G204600.1.p	SbPP2C47	GRMZM2G103247_P01	ZmPP2C47
Sspon.03G0002800-1A	Sspp2c48	evm_27.model.AmTr_v1.0_scaffold00044.135	ArPP2C48	AT3G55050.1	AtPP2C48	Os05g02110.1	OsPP2C48	Seita.5G228900.1.p	SiPP2C48	Sobic.004G275900.1.p	SbPP2C48	GRMZM2G104076_P01	ZmPP2C48
Sspon.03G0012580-1A	Sspp2c49			AT3G62260.1	AtPP2C49	Os05g04360.1	OsPP2C49	Seita.5G249000.1.p	SiPP2C49	Sobic.004G279200.1.p	SbPP2C49	GRMZM2G107565_P01	ZmPP2C49
Sspon.03G0013630-1A	Sspp2c50			AT3G63320.1	AtPP2C50	Os05g29030.1	OsPP2C50	Seita.5G257700.1.p	SiPP2C50	Sobic.004G332900.1.p	SbPP2C50	GRMZM2G108147_P01	ZmPP2C50
Sspon.03G0015730-1A	Sspp2c51			AT3G63340.1	AtPP2C51	Os05g38290.1	OsPP2C51	Seita.5G294000.1.p	SiPP2C51	Sobic.005G007900.1.p	SbPP2C51	GRMZM2G108309_P01	ZmPP2C51
Sspon.03G0031470-1B	Sspp2c52			AT4G03415.1	AtPP2C52	Os05g46040.1	OsPP2C52	Seita.5G379400.1.p	SiPP2C52	Sobic.005G087666.1.p	SbPP2C52	GRMZM2G109496_P01	ZmPP2C52
Sspon.03G0032460-1B	Sspp2c53			AT4G08260.1	AtPP2C53	Os05g49730.1	OsPP2C53	Seita.6G005300.1.p	SiPP2C53	Sobic.005G087800.1.p	SbPP2C53	GRMZM2G111232_P01	ZmPP2C53
Sspon.03G0012580-2B	Sspp2c54			AT4G11040.1	AtPP2C54	Os05g50970.1	OsPP2C54	Seita.6G023300.1.p	SiPP2C54	Sobic.005G167700.1.p	SbPP2C54	GRMZM2G112925_P01	ZmPP2C54
Sspon.03G0033420-1B	Sspp2c55			AT4G26080.1	AtPP2C55	Os05g51510.1	OsPP2C55	Seita.6G199600.1.p	SiPP2C55	Sobic.006G018400.1.p	SbPP2C55	GRMZM2G113016_P01	ZmPP2C55
Sspon.03G0015730-2B	Sspp2c56			AT4G27800.1	AtPP2C56	Os06g08140.1	OsPP2C56	Seita.7G021400.1.p	SiPP2C56	Sobic.006G064100.1.p	SbPP2C56	GRMZM2G119623_P01	ZmPP2C56
Sspon.03G0037220-1B	Sspp2c57			AT4G28400.1	AtPP2C57	Os06g33530.1	OsPP2C57	Seita.7G051400.1.p	SiPP2C57	Sobic.006G073100.1.p	SbPP2C57	GRMZM2G120246_P01	ZmPP2C57
Sspon.03G0002800-2C	Sspp2c58			AT4G31750.1	AtPP2C58	Os06g33549.1	OsPP2C58	Seita.7G085000.1.p	SiPP2C58	Sobic.006G098100.1.p	SbPP2C58	GRMZM2G122228_P01	ZmPP2C58
Sspon.03G0031470-2C	Sspp2c59			AT4G31860.1	AtPP2C59	Os06g39600.1	OsPP2C59	Seita.7G117000.1.p	SiPP2C59	Sobic.006G137000.1.p	SbPP2C59	GRMZM2G126832_P01	ZmPP2C59
Sspon.03G0032460-2C	Sspp2c60			AT4G32950.1	AtPP2C60	Os06g44210.1	OsPP2C60	Seita.7G119300.1.p	SiPP2C60	Sobic.006G192200.1.p	SbPP2C60	GRMZM2G130943_P02	ZmPP2C60
Sspon.03G0012580-3C	Sspp2c61			AT4G33920.1	AtPP2C61	Os06g48300.1	OsPP2C61	Seita.7G155900.1.p	SiPP2C61	Sobic.006G209400.1.p	SbPP2C61	GRMZM2G134628_P01	ZmPP2C61
Sspon.03G0033420-1P	Sspp2c62			AT4G38520.1	AtPP2C62	Os06g50380.1	OsPP2C62	Seita.7G213000.1.p	SiPP2C62	Sobic.006G225600.1.p	SbPP2C62	GRMZM2G135444_P01	ZmPP2C62
Sspon.03G0015730-3C	Sspp2c63			AT5G01700.1	AtPP2C63	Os07g02330.1	OsPP2C63	Seita.7G231800.1.p	SiPP2C63	Sobic.007G216600.1.p	SbPP2C63	GRMZM2G136765_P01	ZmPP2C63
Sspon.03G0002800-3D	Sspp2c64			AT5G02400.1	AtPP2C64	Os07g11010.1	OsPP2C64	Seita.7G248200.1.p	SiPP2C64	Sobic.008G008500.1.p	SbPP2C64	GRMZM2G141859_P01	ZmPP2C64
Sspon.03G0031470-3D	Sspp2c65			AT5G02760.1	AtPP2C65	Os07g32380.1	OsPP2C65	Seita.7G275800.1.p	SiPP2C65	Sobic.008G071300.1.p	SbPP2C65	GRMZM2G144109_P01	ZmPP2C65
Sspon.03G0032460-3D	Sspp2c66			AT5G06750.1	AtPP2C66	Os07g33230.1	OsPP2C66	Seita.7G329500.1.p	SiPP2C66	Sobic.009G013600.1.p	SbPP2C66	GRMZM2G149132_P01	ZmPP2C66
Sspon.04G0001440-1A	Sspp2c67			AT5G10740.1	AtPP2C67	Os07g37890.1	OsPP2C67	Seita.8G017500.1.p	SiPP2C67	Sobic.009G032400.1.p	SbPP2C67	GRMZM2G150213_P01	ZmPP2C67
Sspon.04G0006060-1A	Sspp2c68			AT5G19280.1	AtPP2C68	Os07g45170.1	OsPP2C68	Seita.8G051000.1.p	SiPP2C68	Sobic.009G109700.1.p	SbPP2C68	GRMZM2G150608_P01	ZmPP2C68
Sspon.04G0014050-1A	Sspp2c69			AT5G24940.1	AtPP2C69	Os07g49040.1	OsPP2C69	Seita.8G051200.1.p	SiPP2C69	Sobic.009G110300.1.p	SbPP2C69	GRMZM2G151254_P01	ZmPP2C69
Sspon.04G0018380-1A	Sspp2c70			AT5G26010.1	AtPP2C70	Os08g39100.1	OsPP2C70	Seita.8G081700.1.p	SiPP2C70	Sobic.009G161800.1.p	SbPP2C70	GRMZM2G153675_P01	ZmPP2C70
Sspon.04G0001440-2B	Sspp2c71			AT5G27930.1	AtPP2C71	Os09g14540.1	OsPP2C71	Seita.8G081800.1.p	SiPP2C71	Sobic.009G213000.1.p	SbPP2C71	GRMZM2G155991_P01	ZmPP2C71
Sspon.04G0006060-2B	Sspp2c72			AT5G36250.1	AtPP2C72	Os09g15670.1	OsPP2C72	Seita.8G111700.1.p	SiPP2C72	Sobic.009G238600.1.p	SbPP2C72	GRMZM2G156543_P01	ZmPP2C72
Sspon.04G0026520-1P	Sspp2c73			AT5G51760.1	AtPP2C73	Os09g28560.1	OsPP2C73	Seita.8G167600.1.p	SiPP2C73	Sobic.009G250900.1.p	SbPP2C73	GRMZM2G158734_P01	ZmPP2C73
Sspon.04G0026520-1T	Sspp2c74			AT5G53140.1	AtPP2C74	Os09g38550.1	OsPP2C74	Seita.9G023500.1.p	SiPP2C74	Sobic.009G255900.1.p	SbPP2C74	GRMZM2G158818_P01	ZmPP2C74
Sspon.04G0014050-2B	Sspp2c75			AT5G57050.1	AtPP2C75	Os10g39540.1	OsPP2C75	Seita.9G033200.1.p	SiPP2C75	Sobic.010G062500.1.p	SbPP2C75	GRMZM2G159811_P01	ZmPP2C75
Sspon.04G0001440-3C	Sspp2c76			AT5G59220.1	AtPP2C76	Os10g39780.1	OsPP2C76	Seita.9G082200.1.p	SiPP2C76	Sobic.010G153400.1.p	SbPP2C76	GRMZM2G161544_P01	ZmPP2C76
Sspon.04G0006060-3C	Sspp2c77			AT5G66080.1	AtPP2C77	Os11g01790.1	OsPP2C77	Seita.9G337800.1.p	SiPP2C77	Sobic.010G211300.1.p	SbPP2C77	GRMZM2G165788_P01	ZmPP2C77
Sspon.04G0014050-3C	Sspp2c78					Os11g13820.1	OsPP2C78	Seita.9G340800.1.p	SiPP2C78	Sobic.010G247600.1.p	SbPP2C78	GRMZM2G166035_P01	ZmPP2C78
Sspon.04G0018380-2C	Sspp2c79					Os11g22404.1	OsPP2C79	Seita.9G376000.1.p	SiPP2C79	Sobic.010G268300.1.p	SbPP2C79	GRMZM2G166297_P01	ZmPP2C79
Sspon.04G0018380-1P	Sspp2c80					Os11g37540.1	OsPP2C80	Seita.9G390700.1.p	SiPP2C80			GRMZM2G169000_P01	ZmPP2C80
Sspon.04G0001440-4D	Sspp2c81					Os12g01770.1	OsPP2C81	Seita.9G433400.1.p	SiPP2C81			GRMZM2G170299_P01	ZmPP2C81
Sspon.04G0014050-4D	Sspp2c82					Os12g09640.1	OsPP2C82	Seita.9G440500.1.p	SiPP2C82			GRMZM2G173734_P01	ZmPP2C82
Sspon.04G0018380-3D	Sspp2c83					Os12g39120.1	OsPP2C83	Seita.9G453000.1.p	SiPP2C83			GRMZM2G177386_P01	ZmPP2C83
Sspon.05G0003740-1A	Sspp2c84							Seita.9G460200.1.p	SiPP2C84			GRMZM2G180430_P01	ZmPP2C84
Sspon.05G0004550-1A	Sspp2c85							Seita.9G497500.1.p	SiPP2C85			GRMZM2G180471_P01	ZmPP2C85
Sspon.05G0004670-1A	Sspp2c86							Seita.9G547600.1.p	SiPP2C86			GRMZM2G300125_P01	ZmPP2C86
Sspon.05G0010340-1A	Sspp2c87							Seita.9G554600.1.p	SiPP2C87			GRMZM2G303501_P01	ZmPP2C87
Sspon.05G0016870-1A	Sspp2c88											GRMZM2G308615_P01	ZmPP2C88
Sspon.05G0016870-1T	Sspp2c89											GRMZM2G311187_P01	ZmPP2C89
Sspon.05G0021970-1B	Sspp2c90											GRMZM2G313754_P01	ZmPP2C90
Sspon.05G0004550-2B	Sspp2c91											GRMZM2G342197_P01	ZmPP2C91
Sspon.05G0010340-2B	Sspp2c92											GRMZM2G356718_P01	ZmPP2C92
Sspon.05G0012150-2B	Sspp2c93											GRMZM2G360455_P01	ZmPP2C93
Sspon.05G0016870-2B	Sspp2c94											GRMZM2G372297_P01	ZmPP2C94
Sspon.05G0021970-2C	Sspp2c95											GRMZM2G373887_P01	ZmPP2C95
Sspon.05G0004670-2C	Sspp2c96											GRMZM2G377904_P01	ZmPP2C96
Sspon.05G0004550-3C	Sspp2c97											GRMZM2G383807_P01	ZmPP2C97
Sspon.05G0003740-2C	Sspp2c98											GRMZM2G398615_P01	ZmPP2C98
Sspon.05G0010340-3C	Sspp2c99											GRMZM2G406715_P01	ZmPP2C99
Sspon.08G0020800-2C	Sspp2c100											GRMZM2G407605_P01	ZmPP2C100
Sspon.05G0016870-3C	Sspp2c101											GRMZM2G407623_P01	ZmPP2C101
Sspon.05G0034870-1C	Sspp2c102											GRMZM2G412937_P01	ZmPP2C102
Sspon.05G0021970-3D	Sspp2c103											GRMZM2G437575_P01	ZmPP2C103
Sspon.05G0004670-3D	Sspp2c104											GRMZM2G442404_P01	ZmPP2C104
Sspon.05G0004550-4D	Sspp2c105											GRMZM2G443509_P01	ZmPP2C105
Sspon.05G0003740-3D	Sspp2c106											GRMZM2G453296_P01	ZmPP2C106
Sspon.05G0010340-4D	Sspp2c107											GRMZM2G457624_P01	ZmPP2C107
Sspon.06G0009020-1A	Sspp2c108											GRMZM2G465287_P01	ZmPP2C108
Sspon.06G0009020-2B	Sspp2c109											GRMZM2G469012_P01	ZmPP2C109
Sspon.06G0009020-3C	Sspp2c110											GRMZM2G479665_P01	ZmPP2C110
Sspon.06G0036190-1D	Sspp2c111											GRMZM2G544441_P01	ZmPP2C111
Sspon.07G0000220-1A	Sspp2c112											GRMZM5G818101_P01	ZmPP2C112
Sspon.07G0000220-1P	Sspp2c113											GRMZM5G829894_P01	ZmPP2C113
Sspon.07G0000740-1A	Sspp2c114											GRMZM5G833774_P01	ZmPP2C114
Sspon.07G0003250-1A	Sspp2c115											GRMZM5G836628_P02	ZmPP2C115
Sspon.07G0000220-2P	Sspp2c116											GRMZM5G891266_P01	ZmPP2C116
Sspon.07G0000740-2B	Sspp2c117											GRMZM6G040576_P01	ZmPP2C117
Sspon.03G0009980-2B	Sspp2c118
Sspon.03G0009980-1P	Sspp2c119
Sspon.07G0003250-1P	Sspp2c120
Sspon.07G0014030-2B	Sspp2c121
Sspon.07G0000220-3C	Sspp2c122
Sspon.07G0000740-3C	Sspp2c123
Sspon.07G0014030-1P	Sspp2c124
Sspon.07G0014030-3C	Sspp2c125
Sspon.03G0041460-2D	Sspp2c126
Sspon.05G0003390-2D	Sspp2c127
Sspon.07G0014030-4D	Sspp2c128
Sspon.08G0001220-1A	Sspp2c129
Sspon.08G0002450-1A	Sspp2c130
Sspon.08G0006590-1A	Sspp2c131
Sspon.08G0002450-1P	Sspp2c132
Sspon.08G0001220-2B	Sspp2c133
Sspon.08G0006590-2B	Sspp2c134
Sspon.08G0020800-1B	Sspp2c135
Sspon.08G0022970-1B	Sspp2c136
Sspon.08G0022970-1T	Sspp2c137
Sspon.08G0001220-3C	Sspp2c138
Sspon.08G0002450-2C	Sspp2c139
Sspon.08G0002450-3D	Sspp2c140
Sspon.08G0006590-4D	Sspp2c141
Sspon.08G0020800-3D	Sspp2c142
Sspon.08G0022970-2D	Sspp2c143
Sspon.08G0022970-1P	Sspp2c144
Sspon.08G0030070-1D	Sspp2c145

## Sheet: Table S3
Table S3 Analysis of cis-elements in SsPP2C promoter regions
Gene ID	Name of motif	Cis-elements sequence	Start site	length of cis-elements	Forward (+) or reverse (-) strand	Function of cis-elements
Sspp2c1	CGTCA-motif	CGTCA	1638	5	+	cis-acting regulatory element involved in the MeJA-responsiveness
Sspp2c1	CGTCA-motif	CGTCA	1888	5	+	cis-acting regulatory element involved in the MeJA-responsiveness
Sspp2c1		motif_sequence	51	4	+	short_function
Sspp2c1		motif_sequence	53	4	-	short_function
Sspp2c1		motif_sequence	153	4	+	short_function
Sspp2c1		motif_sequence	315	4	+	short_function
Sspp2c1		motif_sequence	664	4	+	short_function
Sspp2c1		motif_sequence	724	4	-	short_function
Sspp2c1		motif_sequence	771	4	+	short_function
Sspp2c1		motif_sequence	819	4	+	short_function
Sspp2c1		motif_sequence	826	4	-	short_function
Sspp2c1		motif_sequence	906	4	+	short_function
Sspp2c1		motif_sequence	1029	4	-	short_function
Sspp2c1		motif_sequence	1129	4	-	short_function
Sspp2c1		motif_sequence	1208	4	-	short_function
Sspp2c1		motif_sequence	1269	4	+	short_function
Sspp2c1		motif_sequence	1376	4	-	short_function
Sspp2c1		motif_sequence	1466	4	-	short_function
Sspp2c1		motif_sequence	1480	4	-	short_function
Sspp2c1		motif_sequence	1522	4	-	short_function
Sspp2c1		motif_sequence	1657	4	+	short_function
Sspp2c1		motif_sequence	1921	4	+	short_function
Sspp2c1	MYB-like sequence	TAACCA	266	6	+
Sspp2c1	G-Box	CACGTG	293	6	+	cis-acting regulatory element involved in light responsiveness
Sspp2c1	G-Box	CACGTG	1577	6	-	cis-acting regulatory element involved in light responsiveness
Sspp2c1	G-Box	CACGTT	1677	6	-	cis-acting regulatory element involved in light responsiveness
Sspp2c1	G-Box	CACGTG	1891	6	-	cis-acting regulatory element involved in light responsiveness
Sspp2c1	Unnamed__14	TCCACGTAGA	1643	9	+
Sspp2c1	G-box	TACGTG	190	6	+	cis-acting regulatory element involved in light responsiveness
Sspp2c1	G-box	CACGTC	226	6	-	cis-acting regulatory element involved in light responsiveness
Sspp2c1	G-box	CACGTG	293	6	+	cis-acting regulatory element involved in light responsiveness
Sspp2c1	G-box	TACGTG	853	6	-	cis-acting regulatory element involved in light responsiveness
Sspp2c1	G-box	GCCACGTGGA	1575	9	-	cis-acting regulatory element involved in light responsiveness
Sspp2c1	G-box	CACGTG	1577	6	-	cis-acting regulatory element involved in light responsiveness
Sspp2c1	G-box	TACGTG	1645	6	-	cis-acting regulatory element involved in light responsiveness
Sspp2c1	G-box	TACGTG	1867	6	-	cis-acting regulatory element involved in light responsiveness
Sspp2c1	G-box	CACGTG	1891	6	-	cis-acting regulatory element involved in light responsiveness
Sspp2c1	circadian	CAAAGATATC	531	9	-	cis-acting regulatory element involved in circadian control
Sspp2c1	STRE	AGGGG	1558	5	-
Sspp2c1	STRE	AGGGG	1599	5	-
Sspp2c1	STRE	AGGGG	1825	5	-
Sspp2c1	ABRE	ACGTG	191	5	+	cis-acting element involved in the abscisic acid responsiveness
Sspp2c1	ABRE	ACGTG	227	5	+	cis-acting element involved in the abscisic acid responsiveness
Sspp2c1	ABRE	CACGTG	293	6	+	cis-acting element involved in the abscisic acid responsiveness
Sspp2c1	ABRE	ACGTG	294	5	+	cis-acting element involved in the abscisic acid responsiveness
Sspp2c1	ABRE	TACGTGTC	851	8	-	cis-acting element involved in the abscisic acid responsiveness
Sspp2c1	ABRE	ACGTG	853	5	-	cis-acting element involved in the abscisic acid responsiveness
Sspp2c1	ABRE	CGTACGTGCA	1116	9	-	cis-acting element involved in the abscisic acid responsiveness
Sspp2c1	ABRE	CGTACGTGCA	1124	9	+	cis-acting element involved in the abscisic acid responsiveness
Sspp2c1	ABRE	AACCCGG	1442	7	+	cis-acting element involved in the abscisic acid responsiveness
Sspp2c1	ABRE	GACACGTGGC	1575	9	-	cis-acting element involved in the abscisic acid responsiveness
Sspp2c1	ABRE	CACGTG	1577	6	-	cis-acting element involved in the abscisic acid responsiveness
Sspp2c1	ABRE	ACGTG	1578	5	+	cis-acting element involved in the abscisic acid responsiveness
Sspp2c1	ABRE	ACGTG	1645	5	-	cis-acting element involved in the abscisic acid responsiveness
Sspp2c1	ABRE	ACGTG	1678	5	+	cis-acting element involved in the abscisic acid responsiveness
Sspp2c1	ABRE	GCCGCGTGGC	1795	9	-	cis-acting element involved in the abscisic acid responsiveness
Sspp2c1	ABRE	ACGTG	1867	5	-	cis-acting element involved in the abscisic acid responsiveness
Sspp2c1	ABRE	CACGTG	1891	6	-	cis-acting element involved in the abscisic acid responsiveness
Sspp2c1	ABRE	ACGTG	1892	5	+	cis-acting element involved in the abscisic acid responsiveness
Sspp2c1	ABRE	GCCGCGTGGC	1943	10	+	cis-acting element involved in the abscisic acid responsiveness
Sspp2c1	GCN4_motif	TGAGTCA	1717	7	+	cis-regulatory element involved in endosperm expression
Sspp2c1	as-1	TGACG	1638	5	-
Sspp2c1	as-1	TGACG	1888	5	-
Sspp2c1	JERE	AGACCGCC	1650	8	+
Sspp2c1	WRE3	CCACCT	1707	6	+
Sspp2c1	MYB	TAACCA	266	6	+
Sspp2c1	MYB	CAACCA	832	6	+
Sspp2c1	MYB	CAACCA	1641	6	+
Sspp2c1	Unnamed__1	CGTGG	239	5	+
Sspp2c1	Unnamed__1	CGTGG	295	5	+
Sspp2c1	Unnamed__1	CGTGG	987	5	-
Sspp2c1	Unnamed__1	CGTGG	1576	5	-
Sspp2c1	Unnamed__1	CGTGG	1625	5	-
Sspp2c1	Unnamed__1	CGTGG	1644	5	-
Sspp2c1	Unnamed__1	CGTGG	1792	5	+
Sspp2c1	Unnamed__1	CGTGG	1841	5	-
Sspp2c1	Unnamed__1	CGTGG	1877	5	-
Sspp2c1	Unnamed__1	CGTGG	1893	5	+
Sspp2c1	Unnamed__1	GCCACGTGGC	1943	9	-
Sspp2c1	Unnamed__1	CGTGG	1947	5	+
Sspp2c1	MBSI	aaaAaaC(G/C)GTTA	251	10.5	+	MYB binding site involved in flavonoid biosynthetic genes regulation
Sspp2c1	Sp1	GGGCGG	1768	6	-	light responsive element
Sspp2c1	Sp1	GGGCGG	1772	6	-	light responsive element
Sspp2c1	Unnamed__2	CCCCGG	1693	6	+
Sspp2c1	Unnamed__2	CCCCGG	1775	6	+
Sspp2c1	Unnamed__2	CCCCGG	1860	6	-
Sspp2c1	Unnamed__2	CCCCGG	1977	6	+
Sspp2c1	Unnamed__2	CCCCGG	1979	6	-
Sspp2c1	MBS	CAACTG	1918	6	+	MYB binding site involved in drought-inducibility
Sspp2c1	GATA-motif	GATAGGG	792	7	-	part of a light responsive element
Sspp2c1	MYC	CATGTG	72	6	-
Sspp2c1	MYC	CATGTG	210	6	-
Sspp2c1	MYC	CATTTG	696	6	-
Sspp2c1	MYC	CATGTG	940	6	-
Sspp2c1	GA-motif	ATAGATAA	116	8	-	part of a light responsive element
Sspp2c1	Unnamed__4	CTCC	222	4	-
Sspp2c1	Unnamed__4	CTCC	272	4	+
Sspp2c1	Unnamed__4	CTCC	821	4	+
Sspp2c1	Unnamed__4	CTCC	1084	4	+
Sspp2c1	Unnamed__4	CTCC	1530	4	-
Sspp2c1	Unnamed__4	CTCC	1533	4	-
Sspp2c1	Unnamed__4	CTCC	1537	4	-
Sspp2c1	Unnamed__4	CTCC	1568	4	+
Sspp2c1	Unnamed__4	CTCC	1574	4	+
Sspp2c1	Unnamed__4	CTCC	1597	4	+
Sspp2c1	Unnamed__4	CTCC	1623	4	+
Sspp2c1	Unnamed__4	CTCC	1659	4	+
Sspp2c1	Unnamed__4	CTCC	1960	4	+
Sspp2c1	TATA-box	ATTATA	173	6	+	core promoter element around -30 of transcription start
Sspp2c1	TATA-box	TATAA	174	5	-	core promoter element around -30 of transcription start
Sspp2c1	TATA-box	TATA	175	4	+	core promoter element around -30 of transcription start
Sspp2c1	TATA-box	TATA	343	4	+	core promoter element around -30 of transcription start
Sspp2c1	TATA-box	ccTATAAAaa	353	9	+	core promoter element around -30 of transcription start
Sspp2c1	TATA-box	TATATA	355	6	+	core promoter element around -30 of transcription start
Sspp2c1	TATA-box	ATATAA	356	6	+	core promoter element around -30 of transcription start
Sspp2c1	TATA-box	TATA	357	4	+	core promoter element around -30 of transcription start
Sspp2c1	TATA-box	TATAAAA	404	7	-	core promoter element around -30 of transcription start
Sspp2c1	TATA-box	TATAAA	405	6	-	core promoter element around -30 of transcription start
Sspp2c1	TATA-box	TATATAA	406	7	-	core promoter element around -30 of transcription start
Sspp2c1	TATA-box	TATATA	407	6	+	core promoter element around -30 of transcription start
Sspp2c1	TATA-box	TATA	409	4	+	core promoter element around -30 of transcription start
Sspp2c1	TATA-box	TATATA	444	6	+	core promoter element around -30 of transcription start
Sspp2c1	TATA-box	TATA	446	4	+	core promoter element around -30 of transcription start
Sspp2c1	TATA-box	TATA	482	4	+	core promoter element around -30 of transcription start
Sspp2c1	TATA-box	ATATAT	566	6	+	core promoter element around -30 of transcription start
Sspp2c1	TATA-box	TATATA	567	6	+	core promoter element around -30 of transcription start
Sspp2c1	TATA-box	ATATAA	568	6	+	core promoter element around -30 of transcription start
Sspp2c1	TATA-box	TATA	569	4	+	core promoter element around -30 of transcription start
Sspp2c1	TATA-box	TATA	611	4	+	core promoter element around -30 of transcription start
Sspp2c1	TATA-box	TATAAAA	671	7	-	core promoter element around -30 of transcription start
Sspp2c1	TATA-box	TATAAA	672	6	-	core promoter element around -30 of transcription start
Sspp2c1	TATA-box	TATAA	673	5	-	core promoter element around -30 of transcription start
Sspp2c1	TATA-box	TATA	674	4	+	core promoter element around -30 of transcription start
Sspp2c1	TATA-box	TATA	1054	4	-	core promoter element around -30 of transcription start
Sspp2c1	TATA-box	ATTATA	1362	6	+	core promoter element around -30 of transcription start
Sspp2c1	TATA-box	TATAA	1363	5	-	core promoter element around -30 of transcription start
Sspp2c1	TATA-box	TATA	1364	4	-	core promoter element around -30 of transcription start
Sspp2c1	TATA-box	TATACA	1449	6	-	core promoter element around -30 of transcription start
Sspp2c1	TATA-box	TATA	1451	4	-	core promoter element around -30 of transcription start
Sspp2c1	TATA-box	TATAAAA	1969	7	-	core promoter element around -30 of transcription start
Sspp2c1	TATA-box	TATAAA	1970	6	-	core promoter element around -30 of transcription start
Sspp2c1	TATA-box	TATAA	1971	5	-	core promoter element around -30 of transcription start
Sspp2c1	TATA-box	TATA	1972	4	-	core promoter element around -30 of transcription start
Sspp2c1	Unnamed__12	TCCACGTAGA	1643	9	+
Sspp2c1	AT~ABRE	TACGTGTC	851	8	-
Sspp2c1	CAT-box	GCCACT	1169	6	+	cis-acting regulatory element related to meristem expression
Sspp2c1	TATA	TATAAAAT	403	8	-
Sspp2c1	TATA	TATAAAAT	670	8	-
Sspp2c1	ABRE4	CACGTA	190	6	-
Sspp2c1	ABRE4	CACGTA	853	6	+
Sspp2c1	ABRE4	CACGTA	1645	6	+
Sspp2c1	ABRE4	CACGTA	1867	6	+
Sspp2c1	Myb	TAACTG	636	6	-
Sspp2c1	Myb	CAACTG	1918	6	+
Sspp2c1	ACE	GACACGTATG	851	9	+	cis-acting element involved in light responsiveness
Sspp2c1	ABRE3a	TACGTG	190	6	+
Sspp2c1	ABRE3a	TACGTG	853	6	-
Sspp2c1	ABRE3a	TACGTG	1645	6	-
Sspp2c1	ABRE3a	TACGTG	1867	6	-
Sspp2c1	TGACG-motif	TGACG	1638	5	-	cis-acting regulatory element involved in the MeJA-responsiveness
Sspp2c1	TGACG-motif	TGACG	1888	5	-	cis-acting regulatory element involved in the MeJA-responsiveness
Sspp2c1	Unnamed__10	TCCACGTAGA	1643	9	+
Sspp2c1	AAGAA-motif	gGTAAAGAAA	423	9	-
Sspp2c1	TCA-element	CCATCTTTTT	1352	10	-	cis-acting element involved in salicylic acid responsiveness
Sspp2c1	GC-motif	CCCCCG	1692	6	+	enhancer-like element involved in anoxic specific inducibility
Sspp2c1	GC-motif	CCCCCG	1861	6	-	enhancer-like element involved in anoxic specific inducibility
Sspp2c1	GC-motif	CCCCCG	1926	6	-	enhancer-like element involved in anoxic specific inducibility
Sspp2c1	Unnamed__8	TCCACGTAGA	1643	9	+
Sspp2c1	CAAT-box	CCAAT	125	5	+	common cis-acting element in promoter and enhancer regions
Sspp2c1	CAAT-box	CAAT	126	4	+
Sspp2c1	CAAT-box	CAAT	140	4	-
Sspp2c1	CAAT-box	CAAT	450	4	+
Sspp2c1	CAAT-box	CAAAT	505	5	-	common cis-acting element in promoter and enhancer regions
Sspp2c1	CAAT-box	CAAT	546	4	-
Sspp2c1	CAAT-box	CAAT	573	4	-
Sspp2c1	CAAT-box	CAAAT	584	5	-	common cis-acting element in promoter and enhancer regions
Sspp2c1	CAAT-box	CAAAT	649	5	+	common cis-acting element in promoter and enhancer regions
Sspp2c1	CAAT-box	CAAAT	652	5	-	common cis-acting element in promoter and enhancer regions
Sspp2c1	CAAT-box	CAAAT	683	5	-	common cis-acting element in promoter and enhancer regions
Sspp2c1	CAAT-box	CAAAT	696	5	+	common cis-acting element in promoter and enhancer regions
Sspp2c1	CAAT-box	CAAT	721	4	-
Sspp2c1	CAAT-box	CAAAT	740	5	+	common cis-acting element in promoter and enhancer regions
Sspp2c1	CAAT-box	CAAAT	836	5	+	common cis-acting element in promoter and enhancer regions
Sspp2c1	CAAT-box	CAAT	1156	4	-
Sspp2c1	CAAT-box	CAAT	1214	4	+
Sspp2c1	CAAT-box	TGCCAAC	1230	7	+	common cis-acting element in promoter and enhancer regions
Sspp2c1	CAAT-box	CAAT	1295	4	-
Sspp2c1	CAAT-box	CAAT	1384	4	+
Sspp2c1	CAAT-box	CAAAT	1488	5	+	common cis-acting element in promoter and enhancer regions
Sspp2c1	AE-box	AGAAACAA	975	8	-	part of a module for light response
Sspp2c1	MRE	AACCTAA	1331	7	-	MYB binding site involved in light responsiveness
Sspp2c1	AT~TATA-box	TATATA	355	6	+
Sspp2c1	AT~TATA-box	TATATAAA	405	8	-
Sspp2c1	AT~TATA-box	TATATA	407	6	+
Sspp2c1	AT~TATA-box	TATATA	444	6	+
Sspp2c1	AT~TATA-box	TATATA	567	6	+
Sspp2c10	Unnamed__1	CGTGG	130	5	-
Sspp2c10	Unnamed__1	CGTGG	331	5	+
Sspp2c10	Unnamed__1	CGTGG	693	5	-
Sspp2c10	Unnamed__1	CGTGG	1486	5	-
Sspp2c10	LTR	CCGAAA	1535	6	+	cis-acting element involved in low-temperature responsiveness
Sspp2c10	LTR	CCGAAA	1930	6	+	cis-acting element involved in low-temperature responsiveness
Sspp2c10	LTR	CCGAAA	1945	6	-	cis-acting element involved in low-temperature responsiveness
Sspp2c10	MYB	CAACCA	586	6	-
Sspp2c10	MYB	CAACAG	804	6	-
Sspp2c10	MYB	TAACCA	1655	6	+
Sspp2c10	CCGTCC-box	CCGTCC	36	6	+
Sspp2c10	WRE3	CCACCT	1270	6	-
Sspp2c10	DRE core	GCCGAC	1820	6	+
Sspp2c10	MBS	CAACTG	1594	6	-	MYB binding site involved in drought-inducibility
Sspp2c10	TC-rich repeats	GTTTTCTTAC	1523	9	+	cis-acting element involved in defense and stress responsiveness
Sspp2c10	TCT-motif	TCTTAC	842	6	+	part of a light responsive element
Sspp2c10	STRE	AGGGG	396	5	-
Sspp2c10	STRE	AGGGG	1761	5	-
Sspp2c10		motif_sequence	302	4	+	short_function
Sspp2c10		motif_sequence	420	4	+	short_function
Sspp2c10		motif_sequence	466	4	+	short_function
Sspp2c10		motif_sequence	477	4	+	short_function
Sspp2c10		motif_sequence	487	4	+	short_function
Sspp2c10		motif_sequence	646	4	+	short_function
Sspp2c10		motif_sequence	742	4	-	short_function
Sspp2c10		motif_sequence	795	4	+	short_function
Sspp2c10		motif_sequence	1399	4	-	short_function
Sspp2c10		motif_sequence	1430	4	-	short_function
Sspp2c10		motif_sequence	1669	4	-	short_function
Sspp2c10		motif_sequence	1778	4	+	short_function
Sspp2c10	CGTCA-motif	CGTCA	966	5	-	cis-acting regulatory element involved in the MeJA-responsiveness
Sspp2c10	MYB-like sequence	TAACCA	1655	6	+
Sspp2c10	Myb-binding site	CAACAG	804	6	-
Sspp2c10	as-1	TGACG	966	5	+
Sspp2c10	TGACG-motif	TGACG	966	5	+	cis-acting regulatory element involved in the MeJA-responsiveness
Sspp2c10	ACE	CTAACGTATT	871	9	-	cis-acting element involved in light responsiveness
Sspp2c10	AuxRR-core	GGTCCAT	500	7	+	cis-acting regulatory element involved in auxin responsiveness
Sspp2c10	AT~TATA-box	TATATA	1064	6	-
Sspp2c10	ARE	AAACCA	909	6	-	cis-acting regulatory element essential for the anaerobic induction
Sspp2c10	ARE	AAACCA	1327	6	-	cis-acting regulatory element essential for the anaerobic induction
Sspp2c10	ARE	AAACCA	1577	6	+	cis-acting regulatory element essential for the anaerobic induction
Sspp2c10	CAAT-box	CCAAT	69	5	+	common cis-acting element in promoter and enhancer regions
Sspp2c10	CAAT-box	CAAT	70	4	+
Sspp2c10	CAAT-box	CAAT	91	4	+
Sspp2c10	CAAT-box	CAAT	157	4	-
Sspp2c10	CAAT-box	CAAT	170	4	+
Sspp2c10	CAAT-box	CAAT	192	4	+
Sspp2c10	CAAT-box	CAAAT	348	5	+	common cis-acting element in promoter and enhancer regions
Sspp2c10	CAAT-box	CAAT	454	4	+
Sspp2c10	CAAT-box	CAAT	475	4	+
Sspp2c10	CAAT-box	CAAT	536	4	+
Sspp2c10	CAAT-box	CCAAT	584	5	-	common cis-acting element in promoter and enhancer regions
Sspp2c10	CAAT-box	CAAAT	665	5	+	common cis-acting element in promoter and enhancer regions
Sspp2c10	CAAT-box	CAAT	825	4	-
Sspp2c10	CAAT-box	CCAAT	850	5	-	common cis-acting element in promoter and enhancer regions
Sspp2c10	CAAT-box	CAAT	925	4	-
Sspp2c10	CAAT-box	CAAT	1124	4	-
Sspp2c10	CAAT-box	CAAAT	1183	5	-	common cis-acting element in promoter and enhancer regions
Sspp2c10	CAAT-box	CAAT	1196	4	+
Sspp2c10	CAAT-box	CAAT	1254	4	-
Sspp2c10	CAAT-box	CAAT	1336	4	-
Sspp2c10	CAAT-box	CAAT	1385	4	-
Sspp2c10	CAAT-box	CAAT	1390	4	-
Sspp2c10	CAAT-box	CAAT	1585	4	-
Sspp2c10	CAAT-box	CAAAT	1795	5	+	common cis-acting element in promoter and enhancer regions
Sspp2c10	CAAT-box	CAAAT	1804	5	+	common cis-acting element in promoter and enhancer regions
Sspp2c10	CAAT-box	CAAT	1829	4	-
Sspp2c10	CAAT-box	CAAAT	1848	5	+	common cis-acting element in promoter and enhancer regions
Sspp2c10	W box	TTGACC	1586	6	+
Sspp2c10	AAGAA-motif	GAAAGAA	1309	7	-
Sspp2c10	CAT-box	GCCACT	1837	6	+	cis-acting regulatory element related to meristem expression
Sspp2c10	CAT-box	GCCACT	1859	6	+	cis-acting regulatory element related to meristem expression
Sspp2c10	TATA-box	ATTATA	182	6	+	core promoter element around -30 of transcription start
Sspp2c10	TATA-box	TATAA	183	5	-	core promoter element around -30 of transcription start
Sspp2c10	TATA-box	TATA	184	4	+	core promoter element around -30 of transcription start
Sspp2c10	TATA-box	TATA	733	4	+	core promoter element around -30 of transcription start
Sspp2c10	TATA-box	TAAAGATT	815	8	+	core promoter element around -30 of transcription start
Sspp2c10	TATA-box	ATATAT	1063	6	-	core promoter element around -30 of transcription start
Sspp2c10	TATA-box	TATATA	1064	6	-	core promoter element around -30 of transcription start
Sspp2c10	TATA-box	ATATAA	1065	6	+	core promoter element around -30 of transcription start
Sspp2c10	TATA-box	TATA	1066	4	-	core promoter element around -30 of transcription start
Sspp2c10	TATA-box	TATAAAA	1095	7	-	core promoter element around -30 of transcription start
Sspp2c10	TATA-box	TATAAA	1096	6	-	core promoter element around -30 of transcription start
Sspp2c10	TATA-box	TATAA	1097	5	-	core promoter element around -30 of transcription start
Sspp2c10	TATA-box	TATA	1098	4	-	core promoter element around -30 of transcription start
Sspp2c10	TATA-box	TATAAAA	1150	7	-	core promoter element around -30 of transcription start
Sspp2c10	TATA-box	TATAAA	1151	6	-	core promoter element around -30 of transcription start
Sspp2c10	TATA-box	TATAA	1152	5	-	core promoter element around -30 of transcription start
Sspp2c10	TATA-box	TATA	1153	4	-	core promoter element around -30 of transcription start
Sspp2c10	TATA-box	TACAAAA	1232	7	-	core promoter element around -30 of transcription start
Sspp2c10	TATA-box	TATTTAAA	1298	8	-	core promoter element around -30 of transcription start
Sspp2c10	TATA-box	TATA	1363	4	-	core promoter element around -30 of transcription start
Sspp2c10	TATA-box	TATACA	1464	6	-	core promoter element around -30 of transcription start
Sspp2c10	TATA-box	TATA	1466	4	-	core promoter element around -30 of transcription start
Sspp2c10	Unnamed__4	CTCC	19	4	-
Sspp2c10	Unnamed__4	CTCC	96	4	+
Sspp2c10	Unnamed__4	CTCC	99	4	+
Sspp2c10	Unnamed__4	CTCC	111	4	+
Sspp2c10	Unnamed__4	CTCC	563	4	-
Sspp2c10	Unnamed__4	CTCC	577	4	+
Sspp2c10	Unnamed__4	CTCC	988	4	+
Sspp2c10	Unnamed__4	CTCC	1274	4	-
Sspp2c10	Unnamed__4	CTCC	1722	4	+
Sspp2c10	Unnamed__4	CTCC	1845	4	+
Sspp2c10	ERE	ATTTTAAA	1110	8	-
Sspp2c10	A-box	CCGTCC	36	6	+	cis-acting regulatory element
Sspp2c10	Box 4	ATTAAT	837	6	+	part of a conserved DNA module involved in light responsiveness
Sspp2c10	Box 4	ATTAAT	1120	6	-	part of a conserved DNA module involved in light responsiveness
Sspp2c10	MYC	CATTTG	665	6	-
Sspp2c10	MYC	CATGTG	743	6	-
Sspp2c10	MYC	CATGTG	1394	6	+
Sspp2c10	MYC	CATGTG	1431	6	-
Sspp2c10	CCGTCC motif	CCGTCC	36	6	+
Sspp2c10	Myb	TAACTG	177	6	-
Sspp2c10	Myb	CAACTG	1594	6	-
Sspp2c10	TATA	TATAAAAT	1149	8	-
Sspp2c100	G-box	CACGTC	56	6	+	cis-acting regulatory element involved in light responsiveness
Sspp2c100	G-box	CACGTG	294	6	+	cis-acting regulatory element involved in light responsiveness
Sspp2c100	G-box	CACGTC	900	6	-	cis-acting regulatory element involved in light responsiveness
Sspp2c100	G-box	CACGAC	983	6	-	cis-acting regulatory element involved in light responsiveness
Sspp2c100	STRE	AGGGG	700	5	+
Sspp2c100	STRE	AGGGG	713	5	+
Sspp2c100	STRE	AGGGG	843	5	-
Sspp2c100	STRE	AGGGG	1177	5	+
Sspp2c100	STRE	AGGGG	1936	5	-
Sspp2c100	TCA	TCATCTTCAT	463	9	+
Sspp2c100	CGTCA-motif	CGTCA	653	5	-	cis-acting regulatory element involved in the MeJA-responsiveness
Sspp2c100	CGTCA-motif	CGTCA	899	5	-	cis-acting regulatory element involved in the MeJA-responsiveness
Sspp2c100		motif_sequence	287	4	-	short_function
Sspp2c100		motif_sequence	337	4	-	short_function
Sspp2c100		motif_sequence	383	4	+	short_function
Sspp2c100		motif_sequence	734	4	-	short_function
Sspp2c100		motif_sequence	894	4	-	short_function
Sspp2c100		motif_sequence	1072	4	-	short_function
Sspp2c100		motif_sequence	1092	4	-	short_function
Sspp2c100		motif_sequence	1224	4	-	short_function
Sspp2c100		motif_sequence	1671	4	-	short_function
Sspp2c100		motif_sequence	1687	4	-	short_function
Sspp2c100		motif_sequence	1733	4	-	short_function
Sspp2c100		motif_sequence	1762	4	-	short_function
Sspp2c100		motif_sequence	1817	4	+	short_function
Sspp2c100		motif_sequence	1898	4	+	short_function
Sspp2c100	G-Box	CACGTG	294	6	+	cis-acting regulatory element involved in light responsiveness
Sspp2c100	Myc	TCTCTTA	1160	7	-
Sspp2c100	ABRE	ACGTG	56	5	-	cis-acting element involved in the abscisic acid responsiveness
Sspp2c100	ABRE	CGCACGTGTC	292	9	-	cis-acting element involved in the abscisic acid responsiveness
Sspp2c100	ABRE	CACGTG	294	6	+	cis-acting element involved in the abscisic acid responsiveness
Sspp2c100	ABRE	ACGTG	295	5	+	cis-acting element involved in the abscisic acid responsiveness
Sspp2c100	ABRE	ACGTG	901	5	+	cis-acting element involved in the abscisic acid responsiveness
Sspp2c100	DRE1	ACCGAGA	101	7	+
Sspp2c100	DRE1	ACCGAGA	231	7	-
Sspp2c100	as-1	TGACG	653	5	+
Sspp2c100	as-1	TGACG	899	5	+
Sspp2c100	Unnamed__1	CGTGG	985	5	+
Sspp2c100	DRE core	GCCGAC	1269	6	-
Sspp2c100	DRE core	GCCGAC	1971	6	+
Sspp2c100	CCGTCC-box	CCGTCC	256	6	+
Sspp2c100	MYB	CAACCA	44	6	-
Sspp2c100	MBS	CAACTG	65	6	+	MYB binding site involved in drought-inducibility
Sspp2c100	MBS	CAACTG	608	6	+	MYB binding site involved in drought-inducibility
Sspp2c100	GATA-motif	GATAGGG	710	7	+	part of a light responsive element
Sspp2c100	GATA-motif	GATAGGA	1165	7	+	part of a light responsive element
Sspp2c100	Sp1	GGGCGG	642	6	+	light responsive element
Sspp2c100	Sp1	GGGCGG	1264	6	+	light responsive element
Sspp2c100	TCT-motif	TCTTAC	399	6	+	part of a light responsive element
Sspp2c100	TCT-motif	TCTTAC	519	6	+	part of a light responsive element
Sspp2c100	CAT-box	GCCACT	1511	6	-	cis-acting regulatory element related to meristem expression
Sspp2c100	CAT-box	GCCACT	1963	6	+	cis-acting regulatory element related to meristem expression
Sspp2c100	Box 4	ATTAAT	1109	6	-	part of a conserved DNA module involved in light responsiveness
Sspp2c100	Box 4	ATTAAT	1125	6	-	part of a conserved DNA module involved in light responsiveness
Sspp2c100	Box 4	ATTAAT	1149	6	-	part of a conserved DNA module involved in light responsiveness
Sspp2c100	MYC	CATTTG	562	6	+
Sspp2c100	MYC	CATGTG	911	6	-
Sspp2c100	MYC	CATGTG	1630	6	-
Sspp2c100	Unnamed__4	CTCC	205	4	+
Sspp2c100	Unnamed__4	CTCC	220	4	+
Sspp2c100	Unnamed__4	CTCC	251	4	+
Sspp2c100	Unnamed__4	CTCC	284	4	-
Sspp2c100	Unnamed__4	CTCC	408	4	+
Sspp2c100	Unnamed__4	CTCC	582	4	-
Sspp2c100	Unnamed__4	CTCC	595	4	-
Sspp2c100	Unnamed__4	CTCC	633	4	-
Sspp2c100	Unnamed__4	CTCC	698	4	-
Sspp2c100	Unnamed__4	CTCC	775	4	-
Sspp2c100	Unnamed__4	CTCC	797	4	-
Sspp2c100	Unnamed__4	CTCC	807	4	-
Sspp2c100	Unnamed__4	CTCC	884	4	-
Sspp2c100	Unnamed__4	CTCC	891	4	-
Sspp2c100	Unnamed__4	CTCC	894	4	-
Sspp2c100	Unnamed__4	CTCC	1298	4	+
Sspp2c100	Unnamed__4	CTCC	1323	4	-
Sspp2c100	Unnamed__4	CTCC	1733	4	-
Sspp2c100	Unnamed__4	CTCC	1900	4	+
Sspp2c100	Unnamed__4	CTCC	1928	4	+
Sspp2c100	Unnamed__4	CTCC	1939	4	+
Sspp2c100	A-box	CCGTCC	256	6	+	cis-acting regulatory element
Sspp2c100	TATA-box	TATA	24	4	+	core promoter element around -30 of transcription start
Sspp2c100	TATA-box	TATAA	50	5	-	core promoter element around -30 of transcription start
Sspp2c100	TATA-box	TATA	51	4	+	core promoter element around -30 of transcription start
Sspp2c100	TATA-box	taTATAAAtc	130	9	-	core promoter element around -30 of transcription start
Sspp2c100	TATA-box	ATATAA	356	6	+	core promoter element around -30 of transcription start
Sspp2c100	TATA-box	TATA	357	4	+	core promoter element around -30 of transcription start
Sspp2c100	TATA-box	TACAAAA	522	7	+	core promoter element around -30 of transcription start
Sspp2c100	TATA-box	TATATA	1006	6	-	core promoter element around -30 of transcription start
Sspp2c100	TATA-box	ATATAT	1007	6	-	core promoter element around -30 of transcription start
Sspp2c100	TATA-box	TATATA	1008	6	-	core promoter element around -30 of transcription start
Sspp2c100	TATA-box	ATATAA	1009	6	+	core promoter element around -30 of transcription start
Sspp2c100	TATA-box	TATA	1010	4	-	core promoter element around -30 of transcription start
Sspp2c100	TATA-box	TATA	1029	4	-	core promoter element around -30 of transcription start
Sspp2c100	TATA-box	TATA	1037	4	-	core promoter element around -30 of transcription start
Sspp2c100	TATA-box	TATAA	1199	5	-	core promoter element around -30 of transcription start
Sspp2c100	TATA-box	TATA	1200	4	-	core promoter element around -30 of transcription start
Sspp2c100	TATA-box	TATA	1412	4	-	core promoter element around -30 of transcription start
Sspp2c100	TATA-box	TATA	1473	4	-	core promoter element around -30 of transcription start
Sspp2c100	TATA-box	TATA	1487	4	-	core promoter element around -30 of transcription start
Sspp2c100	TATA-box	TATAAA	1499	6	-	core promoter element around -30 of transcription start
Sspp2c100	TATA-box	TATAA	1500	5	-	core promoter element around -30 of transcription start
Sspp2c100	TATA-box	TATA	1501	4	-	core promoter element around -30 of transcription start
Sspp2c100	TATA-box	TATA	1548	4	-	core promoter element around -30 of transcription start
Sspp2c100	TATA-box	ATATAT	1637	6	-	core promoter element around -30 of transcription start
Sspp2c100	TATA-box	TATA	1638	4	-	core promoter element around -30 of transcription start
Sspp2c100	TATA-box	TATA	1695	4	-	core promoter element around -30 of transcription start
Sspp2c100	TATA-box	TATA	1727	4	-	core promoter element around -30 of transcription start
Sspp2c100	TATA-box	TATA	1758	4	-	core promoter element around -30 of transcription start
Sspp2c100	TATA-box	TATA	1771	4	-	core promoter element around -30 of transcription start
Sspp2c100	CCGTCC motif	CCGTCC	256	6	+
Sspp2c100	TATA	TATAAAAT	1010	8	+
Sspp2c100	Myb	CAACTG	65	6	+
Sspp2c100	Myb	TAACTG	87	6	+
Sspp2c100	Myb	CAACTG	608	6	+
Sspp2c100	O2-site	GTTGACGTGA	897	9	+	cis-acting regulatory element involved in zein metabolism regulation
Sspp2c100	AuxRR-core	GGTCCAT	1777	7	+	cis-acting regulatory element involved in auxin responsiveness
Sspp2c100	TGACG-motif	TGACG	653	5	+	cis-acting regulatory element involved in the MeJA-responsiveness
Sspp2c100	TGACG-motif	TGACG	899	5	+	cis-acting regulatory element involved in the MeJA-responsiveness
Sspp2c100	ARE	AAACCA	1558	6	+	cis-acting regulatory element essential for the anaerobic induction
Sspp2c100	AT~TATA-box	TATATA	1006	6	-
Sspp2c100	AT~TATA-box	TATATA	1008	6	-
Sspp2c100	box S	AGCCACC	1864	7	-
Sspp2c100	CARE	CAACTCCC	1295	8	+
Sspp2c100	AAGAA-motif	GAAAGAA	1715	7	+
Sspp2c100	GC-motif	CCCCCG	222	6	+	enhancer-like element involved in anoxic specific inducibility
Sspp2c100	GC-motif	CCCCCG	253	6	+	enhancer-like element involved in anoxic specific inducibility
Sspp2c100	GC-motif	CCCCCG	663	6	+	enhancer-like element involved in anoxic specific inducibility
Sspp2c100	GC-motif	CCCCCG	793	6	-	enhancer-like element involved in anoxic specific inducibility
Sspp2c100	TATC-box	TATCCCA	1371	7	-	cis-acting element involved in gibberellin-responsiveness
Sspp2c100	GT1-motif	GGTTAA	1858	6	-	light responsive element
Sspp2c100	CAAT-box	CAAT	159	4	-
Sspp2c100	CAAT-box	CCAAT	166	5	-	common cis-acting element in promoter and enhancer regions
Sspp2c100	CAAT-box	CAAAT	191	5	+	common cis-acting element in promoter and enhancer regions
Sspp2c100	CAAT-box	CCAAT	196	5	+	common cis-acting element in promoter and enhancer regions
Sspp2c100	CAAT-box	CAAT	197	4	+
Sspp2c100	CAAT-box	CAAT	324	4	-
Sspp2c100	CAAT-box	CAAT	354	4	+
Sspp2c100	CAAT-box	CAAAT	375	5	-	common cis-acting element in promoter and enhancer regions
Sspp2c100	CAAT-box	CAAT	474	4	-
Sspp2c100	CAAT-box	CAAT	489	4	-
Sspp2c100	CAAT-box	CAAAT	563	5	-	common cis-acting element in promoter and enhancer regions
Sspp2c100	CAAT-box	CAAT	568	4	-
Sspp2c100	CAAT-box	CAAT	679	4	+
Sspp2c100	CAAT-box	CCAAT	748	5	+	common cis-acting element in promoter and enhancer regions
Sspp2c100	CAAT-box	CAAT	749	4	+
Sspp2c100	CAAT-box	CAAT	1104	4	-
Sspp2c100	CAAT-box	CAAT	1113	4	-
Sspp2c100	CAAT-box	CAAT	1183	4	-
Sspp2c100	CAAT-box	CCAAT	1232	5	+	common cis-acting element in promoter and enhancer regions
Sspp2c100	CAAT-box	CAAT	1233	4	+
Sspp2c100	CAAT-box	CAAT	1243	4	-
Sspp2c100	CAAT-box	CAAT	1290	4	+
Sspp2c100	CAAT-box	CAAAT	1570	5	+	common cis-acting element in promoter and enhancer regions
Sspp2c100	CAAT-box	CAAT	1584	4	-
Sspp2c100	CAAT-box	CAAT	1605	4	+
Sspp2c100	CAAT-box	CAAT	1721	4	-
Sspp2c100	CAAT-box	CAAT	1785	4	-
Sspp2c100	CAAT-box	CAAT	1815	4	+
Sspp2c100	CAAT-box	CAAT	1843	4	+
Sspp2c101	as-1	TGACG	925	5	+
Sspp2c101	as-1	TGACG	1673	5	+
Sspp2c101	as-1	TGACG	1762	5	-
Sspp2c101	as-1	TGACG	1852	5	-
Sspp2c101	Myb-binding site	CAACAG	477	6	+
Sspp2c101	chs-CMA1a	TTACTTAA	1624	8	-	part of a light responsive element
Sspp2c101	chs-CMA2b	GAACCTACACAC	333	11	+	part of a light responsive element
Sspp2c101	ABRE	ACGTG	863	5	-	cis-acting element involved in the abscisic acid responsiveness
Sspp2c101	ABRE	ACGTG	1271	5	+	cis-acting element involved in the abscisic acid responsiveness
Sspp2c101	ABRE	ACGTG	1675	5	+	cis-acting element involved in the abscisic acid responsiveness
Sspp2c101	CGTCA-motif	CGTCA	925	5	-	cis-acting regulatory element involved in the MeJA-responsiveness
Sspp2c101	CGTCA-motif	CGTCA	1673	5	-	cis-acting regulatory element involved in the MeJA-responsiveness
Sspp2c101	CGTCA-motif	CGTCA	1762	5	+	cis-acting regulatory element involved in the MeJA-responsiveness
Sspp2c101	CGTCA-motif	CGTCA	1852	5	+	cis-acting regulatory element involved in the MeJA-responsiveness
Sspp2c101		motif_sequence	55	4	-	short_function
Sspp2c101		motif_sequence	1110	4	+	short_function
Sspp2c101		motif_sequence	1128	4	+	short_function
Sspp2c101		motif_sequence	1777	4	+	short_function
Sspp2c101		motif_sequence	1844	4	+	short_function
Sspp2c101		motif_sequence	1918	4	+	short_function
Sspp2c101	STRE	AGGGG	635	5	-
Sspp2c101	STRE	AGGGG	1726	5	-
Sspp2c101	P-box	CAACAAACCCCTT	1198	12	+	gibberellin-responsive element and part of a light responsive element
Sspp2c101	G-box	TACGTG	863	6	-	cis-acting regulatory element involved in light responsiveness
Sspp2c101	G-box	TACGTG	1270	6	+	cis-acting regulatory element involved in light responsiveness
Sspp2c101	G-box	CACGTC	1674	6	-	cis-acting regulatory element involved in light responsiveness
Sspp2c101	circadian	CAAAGATATC	1221	9	+	cis-acting regulatory element involved in circadian control
Sspp2c101	MBS	CAACTG	1149	6	+	MYB binding site involved in drought-inducibility
Sspp2c101	GATA-motif	AAGATAAGATT	1035	10	-	part of a light responsive element
Sspp2c101	MYB	CAACAG	477	6	+
Sspp2c101	MYB	CAACCA	1564	6	-
Sspp2c101	CCGTCC-box	CCGTCC	1615	6	+
Sspp2c101	DRE core	GCCGAC	1702	6	-
Sspp2c101	WRE3	CCACCT	1542	6	-
Sspp2c101	Unnamed__1	CGTGG	1272	5	+
Sspp2c101	Unnamed__1	CGTGG	1676	5	+
Sspp2c101	Unnamed__1	CGTGG	1945	5	-
Sspp2c101	O2-site	GATGATGTGG	1671	9	+	cis-acting regulatory element involved in zein metabolism regulation
Sspp2c101	Myb	TAACTG	695	6	+
Sspp2c101	Myb	TAACTG	1003	6	-
Sspp2c101	Myb	CAACTG	1149	6	+
Sspp2c101	Myb	TAACTG	1429	6	-
Sspp2c101	ABRE4	CACGTA	863	6	+
Sspp2c101	ABRE4	CACGTA	1270	6	-
Sspp2c101	CCGTCC motif	CCGTCC	1615	6	+
Sspp2c101	TATA-box	TATA	289	4	+	core promoter element around -30 of transcription start
Sspp2c101	TATA-box	ATATAA	495	6	+	core promoter element around -30 of transcription start
Sspp2c101	TATA-box	TATA	496	4	+	core promoter element around -30 of transcription start
Sspp2c101	TATA-box	TAAAGATT	509	8	-	core promoter element around -30 of transcription start
Sspp2c101	TATA-box	TATA	537	4	+	core promoter element around -30 of transcription start
Sspp2c101	TATA-box	TATA	542	4	+	core promoter element around -30 of transcription start
Sspp2c101	TATA-box	taTATAAAtc	723	9	-	core promoter element around -30 of transcription start
Sspp2c101	TATA-box	ATATAT	724	6	+	core promoter element around -30 of transcription start
Sspp2c101	TATA-box	TATATA	725	6	+	core promoter element around -30 of transcription start
Sspp2c101	TATA-box	ATATAT	726	6	+	core promoter element around -30 of transcription start
Sspp2c101	TATA-box	TATATA	727	6	+	core promoter element around -30 of transcription start
Sspp2c101	TATA-box	ATATAT	728	6	+	core promoter element around -30 of transcription start
Sspp2c101	TATA-box	TATATA	729	6	+	core promoter element around -30 of transcription start
Sspp2c101	TATA-box	ATATAT	730	6	+	core promoter element around -30 of transcription start
Sspp2c101	TATA-box	TATATA	731	6	+	core promoter element around -30 of transcription start
Sspp2c101	TATA-box	ATATAT	732	6	+	core promoter element around -30 of transcription start
Sspp2c101	TATA-box	TATATA	733	6	+	core promoter element around -30 of transcription start
Sspp2c101	TATA-box	ATATAT	734	6	+	core promoter element around -30 of transcription start
Sspp2c101	TATA-box	TATATA	735	6	+	core promoter element around -30 of transcription start
Sspp2c101	TATA-box	ATATAT	736	6	+	core promoter element around -30 of transcription start
Sspp2c101	TATA-box	TATATA	737	6	+	core promoter element around -30 of transcription start
Sspp2c101	TATA-box	ATATAT	738	6	+	core promoter element around -30 of transcription start
Sspp2c101	TATA-box	TATATA	739	6	+	core promoter element around -30 of transcription start
Sspp2c101	TATA-box	ATATAT	740	6	+	core promoter element around -30 of transcription start
Sspp2c101	TATA-box	TATATA	741	6	+	core promoter element around -30 of transcription start
Sspp2c101	TATA-box	ATATAT	742	6	+	core promoter element around -30 of transcription start
Sspp2c101	TATA-box	TATATA	743	6	+	core promoter element around -30 of transcription start
Sspp2c101	TATA-box	ATATAT	744	6	+	core promoter element around -30 of transcription start
Sspp2c101	TATA-box	TATATA	745	6	+	core promoter element around -30 of transcription start
Sspp2c101	TATA-box	ATATAT	746	6	+	core promoter element around -30 of transcription start
Sspp2c101	TATA-box	TATATA	747	6	+	core promoter element around -30 of transcription start
Sspp2c101	TATA-box	ATATAT	748	6	+	core promoter element around -30 of transcription start
Sspp2c101	TATA-box	TATATA	749	6	+	core promoter element around -30 of transcription start
Sspp2c101	TATA-box	ATATAT	750	6	+	core promoter element around -30 of transcription start
Sspp2c101	TATA-box	TATATA	751	6	+	core promoter element around -30 of transcription start
Sspp2c101	TATA-box	ATATAT	752	6	+	core promoter element around -30 of transcription start
Sspp2c101	TATA-box	TATATA	753	6	+	core promoter element around -30 of transcription start
Sspp2c101	TATA-box	ATATAT	754	6	+	core promoter element around -30 of transcription start
Sspp2c101	TATA-box	TATATA	755	6	+	core promoter element around -30 of transcription start
Sspp2c101	TATA-box	ATATAT	756	6	+	core promoter element around -30 of transcription start
Sspp2c101	TATA-box	TATATA	757	6	+	core promoter element around -30 of transcription start
Sspp2c101	TATA-box	ATATAT	758	6	+	core promoter element around -30 of transcription start
Sspp2c101	TATA-box	TATATA	759	6	+	core promoter element around -30 of transcription start
Sspp2c101	TATA-box	ATATAT	760	6	+	core promoter element around -30 of transcription start
Sspp2c101	TATA-box	TATATA	761	6	+	core promoter element around -30 of transcription start
Sspp2c101	TATA-box	ATATAT	762	6	+	core promoter element around -30 of transcription start
Sspp2c101	TATA-box	TATATA	763	6	+	core promoter element around -30 of transcription start
Sspp2c101	TATA-box	ATATAT	764	6	+	core promoter element around -30 of transcription start
Sspp2c101	TATA-box	TATATA	765	6	+	core promoter element around -30 of transcription start
Sspp2c101	TATA-box	ATATAT	766	6	+	core promoter element around -30 of transcription start
Sspp2c101	TATA-box	TATATA	767	6	+	core promoter element around -30 of transcription start
Sspp2c101	TATA-box	ATATAT	768	6	+	core promoter element around -30 of transcription start
Sspp2c101	TATA-box	TATATA	769	6	+	core promoter element around -30 of transcription start
Sspp2c101	TATA-box	ATATAT	770	6	+	core promoter element around -30 of transcription start
Sspp2c101	TATA-box	TATATA	771	6	+	core promoter element around -30 of transcription start
Sspp2c101	TATA-box	ATATAT	772	6	+	core promoter element around -30 of transcription start
Sspp2c101	TATA-box	TATATA	773	6	+	core promoter element around -30 of transcription start
Sspp2c101	TATA-box	ATATAT	774	6	+	core promoter element around -30 of transcription start
Sspp2c101	TATA-box	TATATA	775	6	+	core promoter element around -30 of transcription start
Sspp2c101	TATA-box	ATATAT	776	6	+	core promoter element around -30 of transcription start
Sspp2c101	TATA-box	TATATA	777	6	+	core promoter element around -30 of transcription start
Sspp2c101	TATA-box	ATATAT	778	6	+	core promoter element around -30 of transcription start
Sspp2c101	TATA-box	TATATA	779	6	+	core promoter element around -30 of transcription start
Sspp2c101	TATA-box	ATATAT	780	6	+	core promoter element around -30 of transcription start
Sspp2c101	TATA-box	TATATA	781	6	+	core promoter element around -30 of transcription start
Sspp2c101	TATA-box	ATATAT	782	6	+	core promoter element around -30 of transcription start
Sspp2c101	TATA-box	TATATA	783	6	+	core promoter element around -30 of transcription start
Sspp2c101	TATA-box	ATATAT	784	6	+	core promoter element around -30 of transcription start
Sspp2c101	TATA-box	TATATA	785	6	+	core promoter element around -30 of transcription start
Sspp2c101	TATA-box	ATATAT	786	6	+	core promoter element around -30 of transcription start
Sspp2c101	TATA-box	TATATA	787	6	+	core promoter element around -30 of transcription start
Sspp2c101	TATA-box	ATATAT	788	6	+	core promoter element around -30 of transcription start
Sspp2c101	TATA-box	TATATA	789	6	+	core promoter element around -30 of transcription start
Sspp2c101	TATA-box	ATATAT	790	6	+	core promoter element around -30 of transcription start
Sspp2c101	TATA-box	TATATA	791	6	+	core promoter element around -30 of transcription start
Sspp2c101	TATA-box	ATATAT	792	6	+	core promoter element around -30 of transcription start
Sspp2c101	TATA-box	TATATA	793	6	+	core promoter element around -30 of transcription start
Sspp2c101	TATA-box	ATATAT	794	6	+	core promoter element around -30 of transcription start
Sspp2c101	TATA-box	TATATA	795	6	+	core promoter element around -30 of transcription start
Sspp2c101	TATA-box	ATATAT	796	6	+	core promoter element around -30 of transcription start
Sspp2c101	TATA-box	TATATA	797	6	+	core promoter element around -30 of transcription start
Sspp2c101	TATA-box	ATATAT	798	6	+	core promoter element around -30 of transcription start
Sspp2c101	TATA-box	TATATA	799	6	+	core promoter element around -30 of transcription start
Sspp2c101	TATA-box	ATATAT	800	6	+	core promoter element around -30 of transcription start
Sspp2c101	TATA-box	TATATA	801	6	+	core promoter element around -30 of transcription start
Sspp2c101	TATA-box	ATATAT	802	6	+	core promoter element around -30 of transcription start
Sspp2c101	TATA-box	TATATA	803	6	+	core promoter element around -30 of transcription start
Sspp2c101	TATA-box	ATATAT	804	6	+	core promoter element around -30 of transcription start
Sspp2c101	TATA-box	TATATA	805	6	+	core promoter element around -30 of transcription start
Sspp2c101	TATA-box	ATATAT	806	6	+	core promoter element around -30 of transcription start
Sspp2c101	TATA-box	TATATA	807	6	+	core promoter element around -30 of transcription start
Sspp2c101	TATA-box	ATATAT	808	6	+	core promoter element around -30 of transcription start
Sspp2c101	TATA-box	TATATA	809	6	+	core promoter element around -30 of transcription start
Sspp2c101	TATA-box	ATATAT	810	6	+	core promoter element around -30 of transcription start
Sspp2c101	TATA-box	TATATA	811	6	+	core promoter element around -30 of transcription start
Sspp2c101	TATA-box	ATATAT	812	6	+	core promoter element around -30 of transcription start
Sspp2c101	TATA-box	TATATA	813	6	+	core promoter element around -30 of transcription start
Sspp2c101	TATA-box	ATATAT	814	6	+	core promoter element around -30 of transcription start
Sspp2c101	TATA-box	TATATA	815	6	+	core promoter element around -30 of transcription start
Sspp2c101	TATA-box	ATATAT	816	6	+	core promoter element around -30 of transcription start
Sspp2c101	TATA-box	TATATA	817	6	+	core promoter element around -30 of transcription start
Sspp2c101	TATA-box	ATATAT	818	6	+	core promoter element around -30 of transcription start
Sspp2c101	TATA-box	TATATA	819	6	+	core promoter element around -30 of transcription start
Sspp2c101	TATA-box	ATATAT	820	6	+	core promoter element around -30 of transcription start
Sspp2c101	TATA-box	TATATA	821	6	+	core promoter element around -30 of transcription start
Sspp2c101	TATA-box	ATATAT	822	6	+	core promoter element around -30 of transcription start
Sspp2c101	TATA-box	TATATA	823	6	+	core promoter element around -30 of transcription start
Sspp2c101	TATA-box	ATATAA	824	6	+	core promoter element around -30 of transcription start
Sspp2c101	TATA-box	TATA	825	4	+	core promoter element around -30 of transcription start
Sspp2c101	TATA-box	TACAAAA	870	7	-	core promoter element around -30 of transcription start
Sspp2c101	TATA-box	ATTATA	1008	6	+	core promoter element around -30 of transcription start
Sspp2c101	TATA-box	TATAA	1009	5	-	core promoter element around -30 of transcription start
Sspp2c101	TATA-box	TATA	1010	4	-	core promoter element around -30 of transcription start
Sspp2c101	TATA-box	TATATA	1054	6	-	core promoter element around -30 of transcription start
Sspp2c101	TATA-box	ATATAT	1055	6	-	core promoter element around -30 of transcription start
Sspp2c101	TATA-box	TATATA	1056	6	-	core promoter element around -30 of transcription start
Sspp2c101	TATA-box	TATA	1058	4	-	core promoter element around -30 of transcription start
Sspp2c101	TATA-box	taTATAAAg	1093	9	-	core promoter element around -30 of transcription start
Sspp2c101	TATA-box	TATAAA	1094	6	-	core promoter element around -30 of transcription start
Sspp2c101	TATA-box	TATATAA	1095	7	-	core promoter element around -30 of transcription start
Sspp2c101	TATA-box	TATATA	1096	6	-	core promoter element around -30 of transcription start
Sspp2c101	TATA-box	ATATAT	1097	6	-	core promoter element around -30 of transcription start
Sspp2c101	TATA-box	TATA	1098	4	-	core promoter element around -30 of transcription start
Sspp2c101	TATA-box	ATATAT	1224	6	-	core promoter element around -30 of transcription start
Sspp2c101	TATA-box	TATA	1225	4	-	core promoter element around -30 of transcription start
Sspp2c101	TATA-box	TATA	1314	4	-	core promoter element around -30 of transcription start
Sspp2c101	TATA-box	TATA	1333	4	-	core promoter element around -30 of transcription start
Sspp2c101	TATA-box	TATATA	1398	6	-	core promoter element around -30 of transcription start
Sspp2c101	TATA-box	ATATAT	1399	6	-	core promoter element around -30 of transcription start
Sspp2c101	TATA-box	TATATA	1400	6	-	core promoter element around -30 of transcription start
Sspp2c101	TATA-box	ATATAT	1401	6	-	core promoter element around -30 of transcription start
Sspp2c101	TATA-box	TATA	1402	4	-	core promoter element around -30 of transcription start
Sspp2c101	TATA-box	ATTATA	1688	6	+	core promoter element around -30 of transcription start
Sspp2c101	TATA-box	TATAA	1689	5	-	core promoter element around -30 of transcription start
Sspp2c101	TATA-box	TATA	1690	4	-	core promoter element around -30 of transcription start
Sspp2c101	TATA-box	ccTATAAAaa	1798	9	+	core promoter element around -30 of transcription start
Sspp2c101	TATA-box	TATA	1800	4	-	core promoter element around -30 of transcription start
Sspp2c101	GA-motif	ATAGATAA	591	8	-	part of a light responsive element
Sspp2c101	A-box	CCGTCC	1615	6	+	cis-acting regulatory element
Sspp2c101	ERE	ATTTTAAA	916	8	-
Sspp2c101	Unnamed__4	CTCC	161	4	-
Sspp2c101	Unnamed__4	CTCC	700	4	-
Sspp2c101	Unnamed__4	CTCC	703	4	-
Sspp2c101	Unnamed__4	CTCC	1130	4	+
Sspp2c101	Unnamed__4	CTCC	1205	4	+
Sspp2c101	Unnamed__4	CTCC	1218	4	+
Sspp2c101	Unnamed__4	CTCC	1287	4	+
Sspp2c101	Unnamed__4	CTCC	1329	4	-
Sspp2c101	Unnamed__4	CTCC	1455	4	+
Sspp2c101	Unnamed__4	CTCC	1788	4	+
Sspp2c101	Unnamed__4	CTCC	1849	4	+
Sspp2c101	Unnamed__4	CTCC	1874	4	+
Sspp2c101	Unnamed__4	CTCC	1877	4	+
Sspp2c101	Unnamed__4	CTCC	1886	4	+
Sspp2c101	Unnamed__4	CTCC	1920	4	+
Sspp2c101	Unnamed__4	CTCC	1969	4	+
Sspp2c101	Box 4	ATTAAT	1101	6	-	part of a conserved DNA module involved in light responsiveness
Sspp2c101	GARE-motif	TCTGTTG	477	7	-	gibberellin-responsive element
Sspp2c101	MYC	CATGTG	970	6	-
Sspp2c101	CAAT-box	CAAAT	11	5	+	common cis-acting element in promoter and enhancer regions
Sspp2c101	CAAT-box	CAAT	14	4	-
Sspp2c101	CAAT-box	CAAT	82	4	-
Sspp2c101	CAAT-box	CAAT	173	4	-
Sspp2c101	CAAT-box	CAAT	406	4	+
Sspp2c101	CAAT-box	CAAT	439	4	+
Sspp2c101	CAAT-box	CAAT	493	4	+
Sspp2c101	CAAT-box	CAAT	548	4	-
Sspp2c101	CAAT-box	CCAAT	841	5	+	common cis-acting element in promoter and enhancer regions
Sspp2c101	CAAT-box	CAAT	842	4	+
Sspp2c101	CAAT-box	CAAAT	876	5	-	common cis-acting element in promoter and enhancer regions
Sspp2c101	CAAT-box	CAAAT	990	5	+	common cis-acting element in promoter and enhancer regions
Sspp2c101	CAAT-box	CAACCAACTCC	1198	10	+	common cis-acting element in promoter and enhancer regions
Sspp2c101	CAAT-box	CAAAT	1221	5	+	common cis-acting element in promoter and enhancer regions
Sspp2c101	CAAT-box	CAAT	1249	4	+
Sspp2c101	CAAT-box	CAAT	1293	4	-
Sspp2c101	CAAT-box	CCAAT	1304	5	+	common cis-acting element in promoter and enhancer regions
Sspp2c101	CAAT-box	CAAT	1305	4	+
Sspp2c101	CAAT-box	CAAAT	1349	5	-	common cis-acting element in promoter and enhancer regions
Sspp2c101	CAAT-box	CAAT	1486	4	-
Sspp2c101	CAAT-box	CAAT	1649	4	+
Sspp2c101	CAAT-box	CAAT	1794	4	-
Sspp2c101	TATC-box	TATCCCA	1664	7	+	cis-acting element involved in gibberellin-responsiveness
Sspp2c101	W box	TTGACC	1695	6	+
Sspp2c101	AAGAA-motif	GAAAGAA	108	7	+
Sspp2c101	AAGAA-motif	GAAAGAA	112	7	+
Sspp2c101	AAGAA-motif	gGTAAAGAAA	962	9	-
Sspp2c101	AAGAA-motif	gGTAAAGAAA	1431	9	+
Sspp2c101	AAGAA-motif	GAAAGAA	1507	7	-
Sspp2c101	TCA-element	CCATCTTTTT	950	9	-	cis-acting element involved in salicylic acid responsiveness
Sspp2c101	AT~TATA-box	TATATA	725	6	+
Sspp2c101	AT~TATA-box	TATATA	727	6	+
Sspp2c101	AT~TATA-box	TATATA	729	6	+
Sspp2c101	AT~TATA-box	TATATA	731	6	+
Sspp2c101	AT~TATA-box	TATATA	733	6	+
Sspp2c101	AT~TATA-box	TATATA	735	6	+
Sspp2c101	AT~TATA-box	TATATA	737	6	+
Sspp2c101	AT~TATA-box	TATATA	739	6	+
Sspp2c101	AT~TATA-box	TATATA	741	6	+
Sspp2c101	AT~TATA-box	TATATA	743	6	+
Sspp2c101	AT~TATA-box	TATATA	745	6	+
Sspp2c101	AT~TATA-box	TATATA	747	6	+
Sspp2c101	AT~TATA-box	TATATA	749	6	+
Sspp2c101	AT~TATA-box	TATATA	751	6	+
Sspp2c101	AT~TATA-box	TATATA	753	6	+
Sspp2c101	AT~TATA-box	TATATA	755	6	+
Sspp2c101	AT~TATA-box	TATATA	757	6	+
Sspp2c101	AT~TATA-box	TATATA	759	6	+
Sspp2c101	AT~TATA-box	TATATA	761	6	+
Sspp2c101	AT~TATA-box	TATATA	763	6	+
Sspp2c101	AT~TATA-box	TATATA	765	6	+
Sspp2c101	AT~TATA-box	TATATA	767	6	+
Sspp2c101	AT~TATA-box	TATATA	769	6	+
Sspp2c101	AT~TATA-box	TATATA	771	6	+
Sspp2c101	AT~TATA-box	TATATA	773	6	+
Sspp2c101	AT~TATA-box	TATATA	775	6	+
Sspp2c101	AT~TATA-box	TATATA	777	6	+
Sspp2c101	AT~TATA-box	TATATA	779	6	+
Sspp2c101	AT~TATA-box	TATATA	781	6	+
Sspp2c101	AT~TATA-box	TATATA	783	6	+
Sspp2c101	AT~TATA-box	TATATA	785	6	+
Sspp2c101	AT~TATA-box	TATATA	787	6	+
Sspp2c101	AT~TATA-box	TATATA	789	6	+
Sspp2c101	AT~TATA-box	TATATA	791	6	+
Sspp2c101	AT~TATA-box	TATATA	793	6	+
Sspp2c101	AT~TATA-box	TATATA	795	6	+
Sspp2c101	AT~TATA-box	TATATA	797	6	+
Sspp2c101	AT~TATA-box	TATATA	799	6	+
Sspp2c101	AT~TATA-box	TATATA	801	6	+
Sspp2c101	AT~TATA-box	TATATA	803	6	+
Sspp2c101	AT~TATA-box	TATATA	805	6	+
Sspp2c101	AT~TATA-box	TATATA	807	6	+
Sspp2c101	AT~TATA-box	TATATA	809	6	+
Sspp2c101	AT~TATA-box	TATATA	811	6	+
Sspp2c101	AT~TATA-box	TATATA	813	6	+
Sspp2c101	AT~TATA-box	TATATA	815	6	+
Sspp2c101	AT~TATA-box	TATATA	817	6	+
Sspp2c101	AT~TATA-box	TATATA	819	6	+
Sspp2c101	AT~TATA-box	TATATA	821	6	+
Sspp2c101	AT~TATA-box	TATATA	823	6	+
Sspp2c101	AT~TATA-box	TATATA	1054	6	-
Sspp2c101	AT~TATA-box	TATATA	1056	6	-
Sspp2c101	AT~TATA-box	TATATAAA	1094	8	-
Sspp2c101	AT~TATA-box	TATATA	1096	6	-
Sspp2c101	AT~TATA-box	TATATA	1398	6	-
Sspp2c101	AT~TATA-box	TATATA	1400	6	-
Sspp2c101	MRE	AACCTAA	334	7	+	MYB binding site involved in light responsiveness
Sspp2c101	ARE	AAACCA	838	6	+	cis-acting regulatory element essential for the anaerobic induction
Sspp2c101	TGACG-motif	TGACG	925	5	+	cis-acting regulatory element involved in the MeJA-responsiveness
Sspp2c101	TGACG-motif	TGACG	1673	5	+	cis-acting regulatory element involved in the MeJA-responsiveness
Sspp2c101	TGACG-motif	TGACG	1762	5	-	cis-acting regulatory element involved in the MeJA-responsiveness
Sspp2c101	TGACG-motif	TGACG	1852	5	-	cis-acting regulatory element involved in the MeJA-responsiveness
Sspp2c101	ABRE3a	TACGTG	863	6	-
Sspp2c101	ABRE3a	TACGTG	1270	6	+
Sspp2c101	TGA-element	AACGAC	601	6	-	auxin-responsive element
Sspp2c102	AAGAA-motif	GAAAGAA	1907	7	-
Sspp2c102	GC-motif	CCCCCG	1456	6	+	enhancer-like element involved in anoxic specific inducibility
Sspp2c102	GC-motif	CCCCCG	1494	6	+	enhancer-like element involved in anoxic specific inducibility
Sspp2c102	GC-motif	CCCCCG	1968	6	-	enhancer-like element involved in anoxic specific inducibility
Sspp2c102	W box	TTGACC	1510	6	-
Sspp2c102	CAAT-box	CAAT	158	4	-
Sspp2c102	CAAT-box	CAAT	271	4	-
Sspp2c102	CAAT-box	CAAT	342	4	+
Sspp2c102	CAAT-box	CAAT	527	4	+
Sspp2c102	CAAT-box	CAAT	531	4	+
Sspp2c102	CAAT-box	CAAT	533	4	-
Sspp2c102	CAAT-box	CAAAT	542	5	+	common cis-acting element in promoter and enhancer regions
Sspp2c102	CAAT-box	CAAT	776	4	-
Sspp2c102	CAAT-box	CAAT	800	4	-
Sspp2c102	CAAT-box	CAAT	856	4	-
Sspp2c102	CAAT-box	CAAAT	1059	5	+	common cis-acting element in promoter and enhancer regions
Sspp2c102	CAAT-box	CCAAT	1182	5	+	common cis-acting element in promoter and enhancer regions
Sspp2c102	CAAT-box	CAAT	1183	4	+
Sspp2c102	CAAT-box	CAAT	1286	4	+
Sspp2c102	CAAT-box	CAAT	1290	4	+
Sspp2c102	CAAT-box	CAAT	1294	4	+
Sspp2c102	CAAT-box	CAAT	1316	4	+
Sspp2c102	CAAT-box	CAAT	1327	4	-
Sspp2c102	CAAT-box	CAAT	1504	4	+
Sspp2c102	CAAT-box	CCAAT	1663	5	+	common cis-acting element in promoter and enhancer regions
Sspp2c102	CAAT-box	CAAT	1664	4	+
Sspp2c102	CAAT-box	CCAAT	1699	5	-	common cis-acting element in promoter and enhancer regions
Sspp2c102	CAAT-box	CCAAT	1834	5	-	common cis-acting element in promoter and enhancer regions
Sspp2c102	CAAT-box	CCAAT	1955	5	-	common cis-acting element in promoter and enhancer regions
Sspp2c102	CAAT-box	CAAAT	1981	5	-	common cis-acting element in promoter and enhancer regions
Sspp2c102	GT1-motif	GGTTAA	229	6	-	light responsive element
Sspp2c102	AT~TATA-box	TATATA	642	6	+
Sspp2c102	AT~TATA-box	TATATA	644	6	+
Sspp2c102	TGACG-motif	TGACG	160	5	+	cis-acting regulatory element involved in the MeJA-responsiveness
Sspp2c102	TGACG-motif	TGACG	234	5	-	cis-acting regulatory element involved in the MeJA-responsiveness
Sspp2c102	TGACG-motif	TGACG	737	5	-	cis-acting regulatory element involved in the MeJA-responsiveness
Sspp2c102	TGACG-motif	TGACG	745	5	-	cis-acting regulatory element involved in the MeJA-responsiveness
Sspp2c102	TGACG-motif	TGACG	1024	5	-	cis-acting regulatory element involved in the MeJA-responsiveness
Sspp2c102	Myb	TAACTG	933	6	-
Sspp2c102	Myb	CAACTG	991	6	-
Sspp2c102	O2-site	GATGACATGG	185	9	-	cis-acting regulatory element involved in zein metabolism regulation
Sspp2c102	CCGTCC motif	CCGTCC	1753	6	+
Sspp2c102	GARE-motif	TCTGTTG	419	7	+	gibberellin-responsive element
Sspp2c102	MYC	CATGTG	77	6	-
Sspp2c102	MYC	CATGTG	101	6	-
Sspp2c102	MYC	CAATTG	531	6	+
Sspp2c102	MYC	CATGTG	613	6	+
Sspp2c102	Unnamed__4	CTCC	141	4	+
Sspp2c102	Unnamed__4	CTCC	378	4	+
Sspp2c102	Unnamed__4	CTCC	406	4	+
Sspp2c102	Unnamed__4	CTCC	434	4	-
Sspp2c102	Unnamed__4	CTCC	446	4	+
Sspp2c102	Unnamed__4	CTCC	455	4	-
Sspp2c102	Unnamed__4	CTCC	481	4	+
Sspp2c102	Unnamed__4	CTCC	488	4	+
Sspp2c102	Unnamed__4	CTCC	698	4	+
Sspp2c102	Unnamed__4	CTCC	881	4	+
Sspp2c102	Unnamed__4	CTCC	1453	4	+
Sspp2c102	Unnamed__4	CTCC	1478	4	+
Sspp2c102	Unnamed__4	CTCC	1486	4	+
Sspp2c102	Unnamed__4	CTCC	1525	4	+
Sspp2c102	Unnamed__4	CTCC	1538	4	+
Sspp2c102	Unnamed__4	CTCC	1568	4	+
Sspp2c102	Unnamed__4	CTCC	1575	4	+
Sspp2c102	Unnamed__4	CTCC	1633	4	-
Sspp2c102	Unnamed__4	CTCC	1652	4	+
Sspp2c102	Unnamed__4	CTCC	1669	4	+
Sspp2c102	Unnamed__4	CTCC	1684	4	-
Sspp2c102	Unnamed__4	CTCC	1773	4	+
Sspp2c102	Unnamed__4	CTCC	1868	4	+
Sspp2c102	Unnamed__4	CTCC	1930	4	+
Sspp2c102	Unnamed__4	CTCC	1975	4	-
Sspp2c102	Unnamed__4	CTCC	1985	4	-
Sspp2c102	Unnamed__4	CTCC	1996	4	+
Sspp2c102	A-box	CCGTCC	1753	6	+	cis-acting regulatory element
Sspp2c102	TATA-box	TATA	121	4	+	core promoter element around -30 of transcription start
Sspp2c102	TATA-box	TATACA	153	6	-	core promoter element around -30 of transcription start
Sspp2c102	TATA-box	TATA	155	4	+	core promoter element around -30 of transcription start
Sspp2c102	TATA-box	TATA	413	4	+	core promoter element around -30 of transcription start
Sspp2c102	TATA-box	TATACA	640	6	-	core promoter element around -30 of transcription start
Sspp2c102	TATA-box	TATATA	642	6	+	core promoter element around -30 of transcription start
Sspp2c102	TATA-box	ATATAT	643	6	+	core promoter element around -30 of transcription start
Sspp2c102	TATA-box	TATATA	644	6	+	core promoter element around -30 of transcription start
Sspp2c102	TATA-box	TATA	646	4	+	core promoter element around -30 of transcription start
Sspp2c102	TATA-box	TATAA	876	5	-	core promoter element around -30 of transcription start
Sspp2c102	TATA-box	TATA	877	4	+	core promoter element around -30 of transcription start
Sspp2c102	TATA-box	TATA	965	4	+	core promoter element around -30 of transcription start
Sspp2c102	TATA-box	TATAAATA	1013	8	-	core promoter element around -30 of transcription start
Sspp2c102	TATA-box	TATAAAT	1014	7	-	core promoter element around -30 of transcription start
Sspp2c102	TATA-box	taTATAAAtc	1015	9	+	core promoter element around -30 of transcription start
Sspp2c102	TATA-box	TATAA	1016	5	-	core promoter element around -30 of transcription start
Sspp2c102	TATA-box	TATA	1017	4	-	core promoter element around -30 of transcription start
Sspp2c102	TATA-box	ATTATA	1053	6	+	core promoter element around -30 of transcription start
Sspp2c102	TATA-box	TATAA	1054	5	-	core promoter element around -30 of transcription start
Sspp2c102	TATA-box	TATA	1055	4	-	core promoter element around -30 of transcription start
Sspp2c102	TATA-box	TATA	1116	4	-	core promoter element around -30 of transcription start
Sspp2c102	TATA-box	TATA	1176	4	-	core promoter element around -30 of transcription start
Sspp2c102	TATA-box	ATTATA	1821	6	+	core promoter element around -30 of transcription start
Sspp2c102	TATA-box	TATAA	1822	5	-	core promoter element around -30 of transcription start
Sspp2c102	TATA-box	TATA	1823	4	-	core promoter element around -30 of transcription start
Sspp2c102	CAT-box	GCCACT	106	6	+	cis-acting regulatory element related to meristem expression
Sspp2c102	Sp1	GGGCGG	1785	6	+	light responsive element
Sspp2c102	Sp1	GGGCGG	1971	6	+	light responsive element
Sspp2c102	MYB recognition site	CCGTTG	463	6	+
Sspp2c102	MBS	CAACTG	991	6	-	MYB binding site involved in drought-inducibility
Sspp2c102	WRE3	CCACCT	755	6	+
Sspp2c102	CCGTCC-box	CCGTCC	1753	6	+
Sspp2c102	MYB	TAACCA	308	6	+
Sspp2c102	MYB	CAACAG	420	6	-
Sspp2c102	MYB	CAACCA	690	6	-
Sspp2c102	MYB	CAACCA	1004	6	+
Sspp2c102	LTR	CCGAAA	1578	6	+	cis-acting element involved in low-temperature responsiveness
Sspp2c102	Unnamed__1	CGTGG	1135	5	-
Sspp2c102	Unnamed__1	CGTGG	1899	5	-
Sspp2c102	ABRE	ACGTG	1385	5	-	cis-acting element involved in the abscisic acid responsiveness
Sspp2c102	CCAAT-box	CAACGG	463	6	-	MYBHv1 binding site
Sspp2c102	as-1	TGACG	160	5	+
Sspp2c102	as-1	TGACG	234	5	-
Sspp2c102	as-1	TGACG	737	5	-
Sspp2c102	as-1	TGACG	745	5	-
Sspp2c102	as-1	TGACG	1024	5	-
Sspp2c102	Myb-binding site	CAACAG	420	6	-
Sspp2c102	Myc	TCTCTTA	872	7	+
Sspp2c102		motif_sequence	38	4	+	short_function
Sspp2c102		motif_sequence	248	4	+	short_function
Sspp2c102		motif_sequence	614	4	+	short_function
Sspp2c102		motif_sequence	969	4	-	short_function
Sspp2c102		motif_sequence	1047	4	-	short_function
Sspp2c102		motif_sequence	1129	4	+	short_function
Sspp2c102		motif_sequence	1210	4	-	short_function
Sspp2c102		motif_sequence	1268	4	+	short_function
Sspp2c102		motif_sequence	1323	4	-	short_function
Sspp2c102		motif_sequence	1400	4	+	short_function
Sspp2c102		motif_sequence	1451	4	+	short_function
Sspp2c102		motif_sequence	1523	4	+	short_function
Sspp2c102		motif_sequence	1684	4	-	short_function
Sspp2c102	CGTCA-motif	CGTCA	160	5	-	cis-acting regulatory element involved in the MeJA-responsiveness
Sspp2c102	CGTCA-motif	CGTCA	234	5	+	cis-acting regulatory element involved in the MeJA-responsiveness
Sspp2c102	CGTCA-motif	CGTCA	737	5	+	cis-acting regulatory element involved in the MeJA-responsiveness
Sspp2c102	CGTCA-motif	CGTCA	745	5	+	cis-acting regulatory element involved in the MeJA-responsiveness
Sspp2c102	CGTCA-motif	CGTCA	1024	5	+	cis-acting regulatory element involved in the MeJA-responsiveness
Sspp2c102	MYB-like sequence	TAACCA	308	6	+
Sspp2c102	G-Box	CACGTT	1385	6	+	cis-acting regulatory element involved in light responsiveness
Sspp2c102	G-box	CACGAC	902	6	-	cis-acting regulatory element involved in light responsiveness
Sspp2c102	P-box	CCTTTTG	143	7	+	gibberellin-responsive element
Sspp2c102	STRE	AGGGG	356	5	+
Sspp2c102	STRE	AGGGG	403	5	-
Sspp2c102	STRE	AGGGG	1488	5	-
Sspp2c102	STRE	AGGGG	1529	5	-
Sspp2c102	STRE	AGGGG	1870	5	-
Sspp2c103	as-1	TGACG	1035	5	+
Sspp2c103	as-1	TGACG	1293	5	+
Sspp2c103	as-1	TGACG	1619	5	+
Sspp2c103	Unnamed__16	GCTGCCCGTC	1534	9	-
Sspp2c103	Unnamed__16	GCTGCCCGTC	1588	9	+
Sspp2c103	ABRE	ACGTG	650	5	-	cis-acting element involved in the abscisic acid responsiveness
Sspp2c103	ABRE	ACGTG	751	5	+	cis-acting element involved in the abscisic acid responsiveness
Sspp2c103	ABRE	ACGTG	1037	5	+	cis-acting element involved in the abscisic acid responsiveness
Sspp2c103	ABRE	CACGTG	1897	6	-	cis-acting element involved in the abscisic acid responsiveness
Sspp2c103	ABRE	ACGTG	1898	5	+	cis-acting element involved in the abscisic acid responsiveness
Sspp2c103	CCAAT-box	CAACGG	192	6	-	MYBHv1 binding site
Sspp2c103	CCAAT-box	CAACGG	514	6	-	MYBHv1 binding site
Sspp2c103	GCN4_motif	TGAGTCA	196	7	+	cis-regulatory element involved in endosperm expression
Sspp2c103	STRE	AGGGG	7	5	-
Sspp2c103	STRE	AGGGG	49	5	-
Sspp2c103	STRE	AGGGG	80	5	-
Sspp2c103	STRE	AGGGG	104	5	-
Sspp2c103	STRE	AGGGG	895	5	+
Sspp2c103	STRE	AGGGG	1988	5	+
Sspp2c103	G-box	CACGAC	346	6	+	cis-acting regulatory element involved in light responsiveness
Sspp2c103	G-box	CACGTC	1036	6	-	cis-acting regulatory element involved in light responsiveness
Sspp2c103	G-box	CACGTG	1897	6	-	cis-acting regulatory element involved in light responsiveness
Sspp2c103	G-Box	CACGTT	650	6	+	cis-acting regulatory element involved in light responsiveness
Sspp2c103	G-Box	CACGTT	750	6	-	cis-acting regulatory element involved in light responsiveness
Sspp2c103	G-Box	CACGTG	1897	6	-	cis-acting regulatory element involved in light responsiveness
Sspp2c103	CGTCA-motif	CGTCA	1035	5	-	cis-acting regulatory element involved in the MeJA-responsiveness
Sspp2c103	CGTCA-motif	CGTCA	1293	5	-	cis-acting regulatory element involved in the MeJA-responsiveness
Sspp2c103	CGTCA-motif	CGTCA	1619	5	-	cis-acting regulatory element involved in the MeJA-responsiveness
Sspp2c103		motif_sequence	14	4	+	short_function
Sspp2c103		motif_sequence	25	4	+	short_function
Sspp2c103		motif_sequence	313	4	-	short_function
Sspp2c103		motif_sequence	427	4	+	short_function
Sspp2c103		motif_sequence	704	4	-	short_function
Sspp2c103		motif_sequence	709	4	-	short_function
Sspp2c103		motif_sequence	771	4	-	short_function
Sspp2c103		motif_sequence	943	4	+	short_function
Sspp2c103		motif_sequence	1042	4	-	short_function
Sspp2c103		motif_sequence	1202	4	+	short_function
Sspp2c103		motif_sequence	1229	4	+	short_function
Sspp2c103		motif_sequence	1302	4	+	short_function
Sspp2c103		motif_sequence	1439	4	+	short_function
Sspp2c103		motif_sequence	1455	4	-	short_function
Sspp2c103		motif_sequence	1463	4	-	short_function
Sspp2c103		motif_sequence	1738	4	-	short_function
Sspp2c103		motif_sequence	1818	4	+	short_function
Sspp2c103		motif_sequence	1888	4	+	short_function
Sspp2c103	Sp1	GGGCGG	1478	6	-	light responsive element
Sspp2c103	Sp1	GGGCGG	1504	6	+	light responsive element
Sspp2c103	MYB recognition site	CCGTTG	192	6	+
Sspp2c103	MYB recognition site	CCGTTG	514	6	+
Sspp2c103	Unnamed__1	CGTGG	154	5	+
Sspp2c103	Unnamed__1	CGTGG	345	5	-
Sspp2c103	Unnamed__1	CGTGG	1038	5	+
Sspp2c103	Unnamed__1	CGTGG	1513	5	-
Sspp2c103	Unnamed__1	CGTGG	1852	5	-
Sspp2c103	MYB	CAACCA	422	6	+
Sspp2c103	CCGTCC-box	CCGTCC	1722	6	-
Sspp2c103	CCGTCC-box	CCGTCC	1809	6	+
Sspp2c103	WRE3	CCACCT	159	6	-
Sspp2c103	WRE3	CCACCT	177	6	-
Sspp2c103	WRE3	CCACCT	207	6	-
Sspp2c103	WRE3	CCACCT	240	6	-
Sspp2c103	WRE3	CCACCT	273	6	-
Sspp2c103	DRE core	GCCGAC	1278	6	+
Sspp2c103	DRE core	GCCGAC	1915	6	-
Sspp2c103	CCGTCC motif	CCGTCC	1722	6	-
Sspp2c103	CCGTCC motif	CCGTCC	1809	6	+
Sspp2c103	TCCC-motif	TCTCCCT	311	7	-	part of a light responsive element
Sspp2c103	TATA-box	TATA	593	4	+	core promoter element around -30 of transcription start
Sspp2c103	TATA-box	TATA	634	4	+	core promoter element around -30 of transcription start
Sspp2c103	TATA-box	TACAAAA	954	7	-	core promoter element around -30 of transcription start
Sspp2c103	TATA-box	TATTTAAA	971	8	+	core promoter element around -30 of transcription start
Sspp2c103	TATA-box	TATA	1563	4	-	core promoter element around -30 of transcription start
Sspp2c103	A-box	CCGTCC	1722	6	-	cis-acting regulatory element
Sspp2c103	A-box	CCGTCC	1809	6	+	cis-acting regulatory element
Sspp2c103	ERE	ATTTTAAA	1196	8	-
Sspp2c103	I-box	gGATAAGGTG	1516	9	-	part of a light responsive element
Sspp2c103	I-box	GTATAAGGCC	1558	9	-	part of a light responsive element
Sspp2c103	Unnamed__4	CTCC	27	4	+
Sspp2c103	Unnamed__4	CTCC	73	4	+
Sspp2c103	Unnamed__4	CTCC	102	4	+
Sspp2c103	Unnamed__4	CTCC	157	4	-
Sspp2c103	Unnamed__4	CTCC	190	4	+
Sspp2c103	Unnamed__4	CTCC	205	4	-
Sspp2c103	Unnamed__4	CTCC	238	4	-
Sspp2c103	Unnamed__4	CTCC	256	4	+
Sspp2c103	Unnamed__4	CTCC	268	4	-
Sspp2c103	Unnamed__4	CTCC	271	4	-
Sspp2c103	Unnamed__4	CTCC	286	4	+
Sspp2c103	Unnamed__4	CTCC	295	4	-
Sspp2c103	Unnamed__4	CTCC	313	4	-
Sspp2c103	Unnamed__4	CTCC	343	4	+
Sspp2c103	Unnamed__4	CTCC	373	4	+
Sspp2c103	Unnamed__4	CTCC	403	4	+
Sspp2c103	Unnamed__4	CTCC	415	4	-
Sspp2c103	Unnamed__4	CTCC	545	4	+
Sspp2c103	Unnamed__4	CTCC	999	4	-
Sspp2c103	Unnamed__4	CTCC	1050	4	-
Sspp2c103	Unnamed__4	CTCC	1117	4	-
Sspp2c103	Unnamed__4	CTCC	1266	4	+
Sspp2c103	Unnamed__4	CTCC	1330	4	-
Sspp2c103	Unnamed__4	CTCC	1401	4	-
Sspp2c103	Unnamed__4	CTCC	1404	4	-
Sspp2c103	Unnamed__4	CTCC	1441	4	+
Sspp2c103	Unnamed__4	CTCC	1455	4	-
Sspp2c103	Unnamed__4	CTCC	1555	4	-
Sspp2c103	Unnamed__4	CTCC	1573	4	+
Sspp2c103	Unnamed__4	CTCC	1612	4	-
Sspp2c103	Unnamed__4	CTCC	1859	4	-
Sspp2c103	Unnamed__4	CTCC	1974	4	+
Sspp2c103	MYC	CATTTG	617	6	-
Sspp2c103	MYC	CAATTG	872	6	+
Sspp2c103	MYC	CATTTG	1273	6	+
Sspp2c103	Box 4	ATTAAT	36	6	+	part of a conserved DNA module involved in light responsiveness
Sspp2c103	CAAT-box	CAAT	3	4	-
Sspp2c103	CAAT-box	CCAAT	58	5	-	common cis-acting element in promoter and enhancer regions
Sspp2c103	CAAT-box	CAAAT	574	5	+	common cis-acting element in promoter and enhancer regions
Sspp2c103	CAAT-box	CAAAT	577	5	-	common cis-acting element in promoter and enhancer regions
Sspp2c103	CAAT-box	CAAT	582	4	-
Sspp2c103	CAAT-box	CAAAT	617	5	+	common cis-acting element in promoter and enhancer regions
Sspp2c103	CAAT-box	CCAAT	716	5	-	common cis-acting element in promoter and enhancer regions
Sspp2c103	CAAT-box	TGCCAAC	754	7	+	common cis-acting element in promoter and enhancer regions
Sspp2c103	CAAT-box	CAAT	867	4	+
Sspp2c103	CAAT-box	CCAAT	871	5	+	common cis-acting element in promoter and enhancer regions
Sspp2c103	CAAT-box	CAAT	872	4	+
Sspp2c103	CAAT-box	CAAT	874	4	-
Sspp2c103	CAAT-box	CAAT	1008	4	-
Sspp2c103	CAAT-box	CCAAT	1112	5	-	common cis-acting element in promoter and enhancer regions
Sspp2c103	CAAT-box	CAAAT	1160	5	-	common cis-acting element in promoter and enhancer regions
Sspp2c103	CAAT-box	CAAAT	1177	5	+	common cis-acting element in promoter and enhancer regions
Sspp2c103	CAAT-box	CAAT	1221	4	+
Sspp2c103	CAAT-box	CAAT	1234	4	+
Sspp2c103	CAAT-box	CAAAT	1274	5	-	common cis-acting element in promoter and enhancer regions
Sspp2c103	CAAT-box	CAAAT	1323	5	-	common cis-acting element in promoter and enhancer regions
Sspp2c103	CAAT-box	CCAAT	1335	5	-	common cis-acting element in promoter and enhancer regions
Sspp2c103	CAAT-box	CAAAT	1388	5	+	common cis-acting element in promoter and enhancer regions
Sspp2c103	CAAT-box	CAAAT	1436	5	+	common cis-acting element in promoter and enhancer regions
Sspp2c103	CAAT-box	CAAAT	1550	5	-	common cis-acting element in promoter and enhancer regions
Sspp2c103	CAAT-box	CCAAT	1719	5	-	common cis-acting element in promoter and enhancer regions
Sspp2c103	AAGAA-motif	GAAAGAA	700	7	+
Sspp2c103	AAGAA-motif	gGTAAAGAAA	984	9	-
Sspp2c103	TCA-element	TCAGAAGAGG	200	9	+	cis-acting element involved in salicylic acid responsiveness
Sspp2c103	TCA-element	TCAGAAGAGG	233	9	+	cis-acting element involved in salicylic acid responsiveness
Sspp2c103	TGACG-motif	TGACG	1035	5	+	cis-acting regulatory element involved in the MeJA-responsiveness
Sspp2c103	TGACG-motif	TGACG	1293	5	+	cis-acting regulatory element involved in the MeJA-responsiveness
Sspp2c103	TGACG-motif	TGACG	1619	5	+	cis-acting regulatory element involved in the MeJA-responsiveness
Sspp2c103	ACE	CTAACGTATT	906	9	+	cis-acting element involved in light responsiveness
Sspp2c104	CAT-box	GCCACT	61	6	-	cis-acting regulatory element related to meristem expression
Sspp2c104	Box 4	ATTAAT	1072	6	-	part of a conserved DNA module involved in light responsiveness
Sspp2c104	MYC	CATGTG	561	6	-
Sspp2c104	MYC	CATGTG	616	6	+
Sspp2c104	MYC	CATTTG	1232	6	+
Sspp2c104	MYC	CATTTG	1288	6	+
Sspp2c104	MYC	CATTTG	1833	6	+
Sspp2c104	TATA-box	TATAAATA	1151	8	-	core promoter element around -30 of transcription start
Sspp2c104	TATA-box	TATAAAT	1152	7	-	core promoter element around -30 of transcription start
Sspp2c104	TATA-box	TATAAA	1153	6	-	core promoter element around -30 of transcription start
Sspp2c104	TATA-box	TATAA	1154	5	-	core promoter element around -30 of transcription start
Sspp2c104	TATA-box	TATA	1155	4	-	core promoter element around -30 of transcription start
Sspp2c104	TATA-box	ATATAT	1202	6	-	core promoter element around -30 of transcription start
Sspp2c104	TATA-box	TATATA	1203	6	-	core promoter element around -30 of transcription start
Sspp2c104	TATA-box	ATATAA	1204	6	+	core promoter element around -30 of transcription start
Sspp2c104	TATA-box	TATA	1205	4	-	core promoter element around -30 of transcription start
Sspp2c104	TATA-box	TATA	1262	4	-	core promoter element around -30 of transcription start
Sspp2c104	TATA-box	ATTATA	1296	6	+	core promoter element around -30 of transcription start
Sspp2c104	TATA-box	TATAA	1297	5	-	core promoter element around -30 of transcription start
Sspp2c104	TATA-box	TATA	1298	4	-	core promoter element around -30 of transcription start
Sspp2c104	TATA-box	ATATAT	1310	6	-	core promoter element around -30 of transcription start
Sspp2c104	TATA-box	TATATA	1311	6	-	core promoter element around -30 of transcription start
Sspp2c104	TATA-box	ATATAT	1312	6	-	core promoter element around -30 of transcription start
Sspp2c104	TATA-box	TATA	1313	4	-	core promoter element around -30 of transcription start
Sspp2c104	TATA-box	TATATAA	1457	7	-	core promoter element around -30 of transcription start
Sspp2c104	TATA-box	TATATA	1458	6	-	core promoter element around -30 of transcription start
Sspp2c104	TATA-box	ATATAA	1459	6	+	core promoter element around -30 of transcription start
Sspp2c104	TATA-box	TATA	1460	4	-	core promoter element around -30 of transcription start
Sspp2c104	TATA-box	ATATAT	1587	6	-	core promoter element around -30 of transcription start
Sspp2c104	TATA-box	TATATA	1588	6	-	core promoter element around -30 of transcription start
Sspp2c104	TATA-box	ATATAT	1589	6	-	core promoter element around -30 of transcription start
Sspp2c104	TATA-box	TATA	1590	4	-	core promoter element around -30 of transcription start
Sspp2c104	TATA-box	taTATAAAtc	1772	10	-	core promoter element around -30 of transcription start
Sspp2c104	TATA-box	TATAAAT	1773	7	-	core promoter element around -30 of transcription start
Sspp2c104	TATA-box	TATAAA	1774	6	-	core promoter element around -30 of transcription start
Sspp2c104	TATA-box	TATATAA	1775	7	-	core promoter element around -30 of transcription start
Sspp2c104	TATA-box	TATATA	1776	6	-	core promoter element around -30 of transcription start
Sspp2c104	TATA-box	TATA	1778	4	-	core promoter element around -30 of transcription start
Sspp2c104	TATA-box	TATA	1804	4	-	core promoter element around -30 of transcription start
Sspp2c104	TATA-box	TATATA	1841	6	-	core promoter element around -30 of transcription start
Sspp2c104	TATA-box	TATA	1843	4	-	core promoter element around -30 of transcription start
Sspp2c104	I-box	TGATAATGT	1351	9	-	part of a light responsive element
Sspp2c104	Unnamed__4	CTCC	30	4	-
Sspp2c104	Unnamed__4	CTCC	185	4	-
Sspp2c104	Unnamed__4	CTCC	647	4	+
Sspp2c104	Unnamed__4	CTCC	689	4	-
Sspp2c104	Unnamed__4	CTCC	700	4	-
Sspp2c104	Unnamed__4	CTCC	734	4	-
Sspp2c104	Unnamed__4	CTCC	1694	4	-
Sspp2c104	Unnamed__4	CTCC	1702	4	+
Sspp2c104	Unnamed__4	CTCC	1928	4	+
Sspp2c104	Unnamed__4	CTCC	1932	4	+
Sspp2c104	Unnamed__4	CTCC	1959	4	+
Sspp2c104	TCCC-motif	TCTCCCT	1701	7	+	part of a light responsive element
Sspp2c104	Myb	CAACTG	410	6	+
Sspp2c104	ABRE4	CACGTA	1058	6	+
Sspp2c104	TATA	TATAAAAT	1205	8	+
Sspp2c104	3-AF3 binding site	CACTATCTAAC	217	10	-	part of a conserved DNA module array (CMA3)
Sspp2c104	ABRE3a	TACGTG	1058	6	-
Sspp2c104	ARE	AAACCA	337	6	-	cis-acting regulatory element essential for the anaerobic induction
Sspp2c104	ARE	AAACCA	512	6	-	cis-acting regulatory element essential for the anaerobic induction
Sspp2c104	AT~TATA-box	TATATA	1203	6	-
Sspp2c104	AT~TATA-box	TATATA	1311	6	-
Sspp2c104	AT~TATA-box	TATATA	1458	6	-
Sspp2c104	AT~TATA-box	TATATA	1588	6	-
Sspp2c104	AT~TATA-box	TATATAAA	1774	8	-
Sspp2c104	AT~TATA-box	TATATA	1776	6	-
Sspp2c104	AT~TATA-box	TATATA	1841	6	-
Sspp2c104	TCA-element	CCATCTTTTT	1717	9	+	cis-acting element involved in salicylic acid responsiveness
Sspp2c104	GT1-motif	GGTTAA	1479	6	-	light responsive element
Sspp2c104	CAAT-box	CAAAT	192	5	-	common cis-acting element in promoter and enhancer regions
Sspp2c104	CAAT-box	CAAAT	259	5	-	common cis-acting element in promoter and enhancer regions
Sspp2c104	CAAT-box	CAAAT	315	5	-	common cis-acting element in promoter and enhancer regions
Sspp2c104	CAAT-box	CAAT	484	4	-
Sspp2c104	CAAT-box	CAAT	505	4	-
Sspp2c104	CAAT-box	CAAT	603	4	-
Sspp2c104	CAAT-box	CAAT	863	4	-
Sspp2c104	CAAT-box	CAAT	981	4	-
Sspp2c104	CAAT-box	CAAT	1011	4	-
Sspp2c104	CAAT-box	CAAT	1064	4	+
Sspp2c104	CAAT-box	CAAAT	1135	5	-	common cis-acting element in promoter and enhancer regions
Sspp2c104	CAAT-box	CAAT	1146	4	+
Sspp2c104	CAAT-box	CAAAT	1233	5	-	common cis-acting element in promoter and enhancer regions
Sspp2c104	CAAT-box	CAAT	1270	4	-
Sspp2c104	CAAT-box	CAAAT	1274	5	+	common cis-acting element in promoter and enhancer regions
Sspp2c104	CAAT-box	CAAAT	1289	5	-	common cis-acting element in promoter and enhancer regions
Sspp2c104	CAAT-box	CAAT	1301	4	-
Sspp2c104	CAAT-box	CAAT	1316	4	-
Sspp2c104	CAAT-box	CAAAT	1374	5	-	common cis-acting element in promoter and enhancer regions
Sspp2c104	CAAT-box	CAAT	1380	4	+
Sspp2c104	CAAT-box	CAAAT	1398	5	-	common cis-acting element in promoter and enhancer regions
Sspp2c104	CAAT-box	CAAAT	1445	5	+	common cis-acting element in promoter and enhancer regions
Sspp2c104	CAAT-box	CAAT	1523	4	+
Sspp2c104	CAAT-box	CAAAT	1558	5	+	common cis-acting element in promoter and enhancer regions
Sspp2c104	CAAT-box	CAAT	1664	4	+
Sspp2c104	CAAT-box	CCAAT	1671	5	+	common cis-acting element in promoter and enhancer regions
Sspp2c104	CAAT-box	CAAT	1672	4	+
Sspp2c104	CAAT-box	CAAT	1821	4	-
Sspp2c104	CAAT-box	CAAAT	1828	5	-	common cis-acting element in promoter and enhancer regions
Sspp2c104	CAAT-box	CAAAT	1834	5	-	common cis-acting element in promoter and enhancer regions
Sspp2c104	CAAT-box	CAAT	1967	4	+
Sspp2c104	G-box	TACGTG	1058	6	-	cis-acting regulatory element involved in light responsiveness
Sspp2c104	TCA	TCATCTTCAT	1066	9	-
Sspp2c104	STRE	AGGGG	1678	5	-
Sspp2c104	STRE	AGGGG	1696	5	+
Sspp2c104	STRE	AGGGG	1989	5	-
Sspp2c104	MYB-like sequence	TAACCA	215	6	-
Sspp2c104		motif_sequence	23	4	+	short_function
Sspp2c104		motif_sequence	45	4	-	short_function
Sspp2c104		motif_sequence	78	4	+	short_function
Sspp2c104		motif_sequence	319	4	-	short_function
Sspp2c104		motif_sequence	575	4	-	short_function
Sspp2c104		motif_sequence	734	4	-	short_function
Sspp2c104		motif_sequence	961	4	-	short_function
Sspp2c104		motif_sequence	1068	4	-	short_function
Sspp2c104		motif_sequence	1223	4	-	short_function
Sspp2c104		motif_sequence	1349	4	-	short_function
Sspp2c104		motif_sequence	1631	4	-	short_function
Sspp2c104		motif_sequence	1651	4	-	short_function
Sspp2c104		motif_sequence	1708	4	+	short_function
Sspp2c104		motif_sequence	1849	4	-	short_function
Sspp2c104		motif_sequence	1869	4	-	short_function
Sspp2c104	Myc	TCTCTTA	1163	7	-
Sspp2c104	ABRE	ACGTG	1058	5	-	cis-acting element involved in the abscisic acid responsiveness
Sspp2c104	ABRE	CGTACGTGCA	1630	9	+	cis-acting element involved in the abscisic acid responsiveness
Sspp2c104	DRE1	ACCGAGA	750	7	+
Sspp2c104	Unnamed__1	CGTGG	18	5	-
Sspp2c104	Unnamed__1	CGTGG	401	5	-
Sspp2c104	Unnamed__1	CGTGG	791	5	-
Sspp2c104	MYB	TAACCA	215	6	-
Sspp2c104	MYB	CAACCA	1441	6	+
Sspp2c104	MBS	CAACTG	410	6	+	MYB binding site involved in drought-inducibility
Sspp2c104	RY-element	CATGCATG	1634	8	-	cis-acting regulatory element involved in seed-specific regulation
Sspp2c104	Sp1	GGGCGG	1985	6	-	light responsive element
Sspp2c104	Unnamed__2	CCCCGG	1861	6	-
Sspp2c105	CGTCA-motif	CGTCA	315	5	-	cis-acting regulatory element involved in the MeJA-responsiveness
Sspp2c105	CGTCA-motif	CGTCA	534	5	+	cis-acting regulatory element involved in the MeJA-responsiveness
Sspp2c105	CGTCA-motif	CGTCA	946	5	-	cis-acting regulatory element involved in the MeJA-responsiveness
Sspp2c105	CGTCA-motif	CGTCA	1182	5	-	cis-acting regulatory element involved in the MeJA-responsiveness
Sspp2c105	CGTCA-motif	CGTCA	1595	5	+	cis-acting regulatory element involved in the MeJA-responsiveness
Sspp2c105		motif_sequence	46	4	-	short_function
Sspp2c105		motif_sequence	219	4	+	short_function
Sspp2c105		motif_sequence	242	4	+	short_function
Sspp2c105		motif_sequence	254	4	-	short_function
Sspp2c105		motif_sequence	411	4	-	short_function
Sspp2c105		motif_sequence	433	4	-	short_function
Sspp2c105		motif_sequence	454	4	+	short_function
Sspp2c105		motif_sequence	562	4	+	short_function
Sspp2c105		motif_sequence	848	4	+	short_function
Sspp2c105		motif_sequence	853	4	+	short_function
Sspp2c105		motif_sequence	927	4	+	short_function
Sspp2c105		motif_sequence	978	4	+	short_function
Sspp2c105		motif_sequence	1235	4	+	short_function
Sspp2c105		motif_sequence	1566	4	+	short_function
Sspp2c105		motif_sequence	1568	4	-	short_function
Sspp2c105	G-box	TACGTG	993	6	-	cis-acting regulatory element involved in light responsiveness
Sspp2c105	CCAAT-box	CAACGG	115	6	+	MYBHv1 binding site
Sspp2c105	WRE3	CCACCT	98	6	+
Sspp2c105	Unnamed__1	CGTGG	230	5	-
Sspp2c105	Unnamed__1	CGTGG	811	5	-
Sspp2c105	Unnamed__1	CGTGG	992	5	-
Sspp2c105	Unnamed__1	CGTGG	1028	5	+
Sspp2c105	MYB recognition site	CCGTTG	115	6	-
Sspp2c105	dOCT	CACGGATC	231	8	+
Sspp2c105	GATA-motif	AAGGATAAGG	157	9	-	part of a light responsive element
Sspp2c105	I-box	atGATAAGGTC	1686	10	+	part of a light responsive element
Sspp2c105	Unnamed__4	CTCC	72	4	-
Sspp2c105	Unnamed__4	CTCC	145	4	-
Sspp2c105	Unnamed__4	CTCC	228	4	+
Sspp2c105	Unnamed__4	CTCC	268	4	+
Sspp2c105	Unnamed__4	CTCC	335	4	+
Sspp2c105	Unnamed__4	CTCC	474	4	-
Sspp2c105	Unnamed__4	CTCC	482	4	-
Sspp2c105	Unnamed__4	CTCC	506	4	+
Sspp2c105	Unnamed__4	CTCC	564	4	+
Sspp2c105	Unnamed__4	CTCC	786	4	+
Sspp2c105	Unnamed__4	CTCC	827	4	+
Sspp2c105	Unnamed__4	CTCC	975	4	+
Sspp2c105	Unnamed__4	CTCC	1109	4	+
Sspp2c105	Unnamed__4	CTCC	1133	4	-
Sspp2c105	Unnamed__4	CTCC	1237	4	+
Sspp2c105	Unnamed__4	CTCC	1271	4	-
Sspp2c105	Unnamed__4	CTCC	1373	4	-
Sspp2c105	Unnamed__4	CTCC	1447	4	-
Sspp2c105	Unnamed__4	CTCC	1493	4	+
Sspp2c105	Unnamed__4	CTCC	1520	4	-
Sspp2c105	Unnamed__4	CTCC	1573	4	-
Sspp2c105	Unnamed__4	CTCC	1672	4	-
Sspp2c105	Unnamed__4	CTCC	1816	4	-
Sspp2c105	Unnamed__4	CTCC	1820	4	-
Sspp2c105	Unnamed__4	CTCC	1842	4	+
Sspp2c105	Unnamed__4	CTCC	1845	4	+
Sspp2c105	CAT-box	GCCACT	864	6	-	cis-acting regulatory element related to meristem expression
Sspp2c105	Myb	CAACTG	16	6	+
Sspp2c105	Myb	CAACTG	805	6	-
Sspp2c105	Myb	TAACTG	1421	6	+
Sspp2c105	O2-site	GATGA(C/T)(A/G)TG(A/G)	653	8	-	cis-acting regulatory element involved in zein metabolism regulation
Sspp2c105	ATCT-motif	AATCTAATCC	730	9	+	part of a conserved DNA module involved in light responsiveness
Sspp2c105	TCA-element	CCATCTTTTT	166	9	+	cis-acting element involved in salicylic acid responsiveness
Sspp2c105	TCA-element	CCATCTTTTT	613	9	-	cis-acting element involved in salicylic acid responsiveness
Sspp2c105	CAAT-box	CAAAT	33	5	-	common cis-acting element in promoter and enhancer regions
Sspp2c105	CAAT-box	CCAAT	77	5	+	common cis-acting element in promoter and enhancer regions
Sspp2c105	CAAT-box	CAAT	78	4	+
Sspp2c105	CAAT-box	CCAAT	250	5	-	common cis-acting element in promoter and enhancer regions
Sspp2c105	CAAT-box	CAAT	381	4	+
Sspp2c105	CAAT-box	CAAAT	754	5	+	common cis-acting element in promoter and enhancer regions
Sspp2c105	CAAT-box	CAAAT	767	5	+	common cis-acting element in promoter and enhancer regions
Sspp2c105	CAAT-box	CAAT	770	4	-
Sspp2c105	CAAT-box	CAAT	1007	4	+
Sspp2c105	CAAT-box	CAAT	1022	4	+
Sspp2c105	CAAT-box	CAAAT	1349	5	+	common cis-acting element in promoter and enhancer regions
Sspp2c105	CAAT-box	CAAT	1431	4	-
Sspp2c105	CAAT-box	CAAT	1533	4	-
Sspp2c105	CAAT-box	CAAT	1744	4	+
Sspp2c105	CAAT-box	CCAAT	1853	5	+	common cis-acting element in promoter and enhancer regions
Sspp2c105	CAAT-box	CAAT	1854	4	+
Sspp2c105	CAAT-box	CAAAT	1940	5	+	common cis-acting element in promoter and enhancer regions
Sspp2c105	ARE	AAACCA	1635	6	-	cis-acting regulatory element essential for the anaerobic induction
Sspp2c105	MYB-like sequence	TAACCA	66	6	-
Sspp2c105	G-Box	CACGTT	289	6	-	cis-acting regulatory element involved in light responsiveness
Sspp2c105	P-box	CCTTTTG	339	7	+	gibberellin-responsive element
Sspp2c105	P-box	CCTTTTG	1897	7	+	gibberellin-responsive element
Sspp2c105	STRE	AGGGG	337	5	-
Sspp2c105	STRE	AGGGG	469	5	+
Sspp2c105	STRE	AGGGG	1895	5	-
Sspp2c105	GCN4_motif	TGAGTCA	322	7	-	cis-regulatory element involved in endosperm expression
Sspp2c105	GCN4_motif	TGAGTCA	1197	7	-	cis-regulatory element involved in endosperm expression
Sspp2c105	ABRE	ACGTG	290	5	+	cis-acting element involved in the abscisic acid responsiveness
Sspp2c105	ABRE	ACGTG	993	5	-	cis-acting element involved in the abscisic acid responsiveness
Sspp2c105	as-1	TGACG	315	5	+
Sspp2c105	as-1	TGACG	534	5	-
Sspp2c105	as-1	TGACG	946	5	+
Sspp2c105	as-1	TGACG	1182	5	+
Sspp2c105	as-1	TGACG	1595	5	-
Sspp2c105	MYB	TAACCA	66	6	-
Sspp2c105	CCGTCC-box	CCGTCC	1453	6	-
Sspp2c105	Sp1	GGGCGG	1147	6	+	light responsive element
Sspp2c105	Sp1	GGGCGG	1958	6	+	light responsive element
Sspp2c105	Unnamed__2	CCCCGG	1160	6	-
Sspp2c105	Unnamed__2	CCCCGG	1228	6	-
Sspp2c105	MBS	CAACTG	16	6	+	MYB binding site involved in drought-inducibility
Sspp2c105	MBS	CAACTG	805	6	-	MYB binding site involved in drought-inducibility
Sspp2c105	MYC	CATGTG	723	6	-
Sspp2c105	MYC	CATTTG	754	6	-
Sspp2c105	MYC	CATGTG	789	6	+
Sspp2c105	TATA-box	TATAA	375	5	-	core promoter element around -30 of transcription start
Sspp2c105	TATA-box	TATA	376	4	+	core promoter element around -30 of transcription start
Sspp2c105	TATA-box	ATATAA	1795	6	+	core promoter element around -30 of transcription start
Sspp2c105	TATA-box	TATA	1796	4	-	core promoter element around -30 of transcription start
Sspp2c105	TATA-box	TATACA	1980	6	-	core promoter element around -30 of transcription start
Sspp2c105	TATA-box	TATA	1982	4	-	core promoter element around -30 of transcription start
Sspp2c105	A-box	CCGTCC	1453	6	-	cis-acting regulatory element
Sspp2c105	ERE	ATTTCATA	1790	8	+
Sspp2c105	GATT-motif	CTCCTGATTAGC	21	11	-	part of a light responsive element
Sspp2c105	ABRE4	CACGTA	993	6	+
Sspp2c105	TATA	TATAAAAT	1982	8	+
Sspp2c105	CCGTCC motif	CCGTCC	1453	6	-
Sspp2c105	ABRE3a	TACGTG	993	6	-
Sspp2c105	TGACG-motif	TGACG	315	5	+	cis-acting regulatory element involved in the MeJA-responsiveness
Sspp2c105	TGACG-motif	TGACG	534	5	-	cis-acting regulatory element involved in the MeJA-responsiveness
Sspp2c105	TGACG-motif	TGACG	946	5	+	cis-acting regulatory element involved in the MeJA-responsiveness
Sspp2c105	TGACG-motif	TGACG	1182	5	+	cis-acting regulatory element involved in the MeJA-responsiveness
Sspp2c105	TGACG-motif	TGACG	1595	5	-	cis-acting regulatory element involved in the MeJA-responsiveness
Sspp2c105	AAGAA-motif	gGTAAAGAAA	1408	9	-
Sspp2c105	AAGAA-motif	gGTAAAGAAA	1805	9	+
Sspp2c105	AAGAA-motif	GAAAGAA	1807	7	+
Sspp2c105	CARE	CAACTCAC	327	8	+
Sspp2c105	box S	AGCCACC	692	7	-
Sspp2c105	W box	TTGACC	713	6	+
Sspp2c105	W box	TTGACC	1833	6	-
Sspp2c106	AAGAA-motif	GAAAGAA	659	7	+
Sspp2c106	AAGAA-motif	gGTAAAGAAA	803	9	-
Sspp2c106	GC-motif	CCCCCG	53	6	+	enhancer-like element involved in anoxic specific inducibility
Sspp2c106	GC-motif	CCCCCG	1246	6	+	enhancer-like element involved in anoxic specific inducibility
Sspp2c106	W box	TTGACC	600	6	-
Sspp2c106	W box	TTGACC	880	6	-
Sspp2c106	W box	TTGACC	1446	6	+
Sspp2c106	CAAT-box	CCAAT	19	5	+	common cis-acting element in promoter and enhancer regions
Sspp2c106	CAAT-box	CAAT	20	4	+
Sspp2c106	CAAT-box	CCAAT	132	5	+	common cis-acting element in promoter and enhancer regions
Sspp2c106	CAAT-box	CAAT	133	4	+
Sspp2c106	CAAT-box	CAAT	153	4	-
Sspp2c106	CAAT-box	CAAAT	198	5	-	common cis-acting element in promoter and enhancer regions
Sspp2c106	CAAT-box	CAAT	348	4	+
Sspp2c106	CAAT-box	CAAT	390	4	+
Sspp2c106	CAAT-box	CAAT	392	4	-
Sspp2c106	CAAT-box	CAAAT	423	5	-	common cis-acting element in promoter and enhancer regions
Sspp2c106	CAAT-box	CAAT	435	4	+
Sspp2c106	CAAT-box	CAAT	640	4	-
Sspp2c106	CAAT-box	CAAAT	714	5	-	common cis-acting element in promoter and enhancer regions
Sspp2c106	CAAT-box	CAAT	788	4	-
Sspp2c106	CAAT-box	CCAAT	872	5	-	common cis-acting element in promoter and enhancer regions
Sspp2c106	CAAT-box	CAAAT	1353	5	-	common cis-acting element in promoter and enhancer regions
Sspp2c106	CAAT-box	CAAAT	1424	5	-	common cis-acting element in promoter and enhancer regions
Sspp2c106	CAAT-box	CAAAT	1457	5	-	common cis-acting element in promoter and enhancer regions
Sspp2c106	CAAT-box	CAAT	1706	4	-
Sspp2c106	CAAT-box	CCAAT	1859	5	-	common cis-acting element in promoter and enhancer regions
Sspp2c106	GT1-motif	GGTTAAT	848	7	-	light responsive element
Sspp2c106	GT1-motif	GGTTAA	849	6	-	light responsive element
Sspp2c106	GT1-motif	GGTTAA	857	6	-	light responsive element
Sspp2c106	AE-box	AGAAACAA	1213	8	-	part of a module for light response
Sspp2c106	ARE	AAACCA	1543	6	-	cis-acting regulatory element essential for the anaerobic induction
Sspp2c106	ARE	AAACCA	1861	6	-	cis-acting regulatory element essential for the anaerobic induction
Sspp2c106	AT~TATA-box	TATATA	320	6	+
Sspp2c106	AT~TATA-box	TATATA	358	6	+
Sspp2c106	TGACG-motif	TGACG	31	5	-	cis-acting regulatory element involved in the MeJA-responsiveness
Sspp2c106	TGACG-motif	TGACG	832	5	+	cis-acting regulatory element involved in the MeJA-responsiveness
Sspp2c106	TGACG-motif	TGACG	931	5	+	cis-acting regulatory element involved in the MeJA-responsiveness
Sspp2c106	TGACG-motif	TGACG	1674	5	+	cis-acting regulatory element involved in the MeJA-responsiveness
Sspp2c106	TGA-element	AACGAC	1980	6	-	auxin-responsive element
Sspp2c106	Myb	CAACTG	258	6	+
Sspp2c106	TCCC-motif	TCTCCCT	1116	7	+	part of a light responsive element
Sspp2c106	CCGTCC motif	CCGTCC	1249	6	+
Sspp2c106	CCGTCC motif	CCGTCC	1942	6	+
Sspp2c106	MYC	CAATTG	390	6	+
Sspp2c106	Box 4	ATTAAT	784	6	+	part of a conserved DNA module involved in light responsiveness
Sspp2c106	ERE	ATTTTAAA	460	8	+
Sspp2c106	Unnamed__4	CTCC	564	4	-
Sspp2c106	Unnamed__4	CTCC	567	4	-
Sspp2c106	Unnamed__4	CTCC	962	4	-
Sspp2c106	Unnamed__4	CTCC	1013	4	-
Sspp2c106	Unnamed__4	CTCC	1022	4	-
Sspp2c106	Unnamed__4	CTCC	1060	4	+
Sspp2c106	Unnamed__4	CTCC	1092	4	+
Sspp2c106	Unnamed__4	CTCC	1103	4	+
Sspp2c106	Unnamed__4	CTCC	1117	4	+
Sspp2c106	Unnamed__4	CTCC	1141	4	+
Sspp2c106	Unnamed__4	CTCC	1187	4	+
Sspp2c106	Unnamed__4	CTCC	1254	4	+
Sspp2c106	Unnamed__4	CTCC	1325	4	+
Sspp2c106	Unnamed__4	CTCC	1481	4	+
Sspp2c106	Unnamed__4	CTCC	1562	4	-
Sspp2c106	Unnamed__4	CTCC	1606	4	+
Sspp2c106	Unnamed__4	CTCC	1616	4	+
Sspp2c106	Unnamed__4	CTCC	1620	4	+
Sspp2c106	Unnamed__4	CTCC	1736	4	-
Sspp2c106	Unnamed__4	CTCC	1768	4	+
Sspp2c106	Unnamed__4	CTCC	1871	4	-
Sspp2c106	Unnamed__4	CTCC	1900	4	+
Sspp2c106	Unnamed__4	CTCC	1972	4	+
Sspp2c106	I-box	gGATAAGGTG	747	9	-	part of a light responsive element
Sspp2c106	A-box	CCGTCC	1249	6	+	cis-acting regulatory element
Sspp2c106	A-box	CCGTCC	1942	6	+	cis-acting regulatory element
Sspp2c106	TATA-box	TATA	314	4	+	core promoter element around -30 of transcription start
Sspp2c106	TATA-box	TATACA	318	6	-	core promoter element around -30 of transcription start
Sspp2c106	TATA-box	TATATA	320	6	+	core promoter element around -30 of transcription start
Sspp2c106	TATA-box	ATATAT	321	6	+	core promoter element around -30 of transcription start
Sspp2c106	TATA-box	TATA	322	4	+	core promoter element around -30 of transcription start
Sspp2c106	TATA-box	TACATAAA	326	8	-	core promoter element around -30 of transcription start
Sspp2c106	TATA-box	TATATA	358	6	+	core promoter element around -30 of transcription start
Sspp2c106	TATA-box	ATATAT	359	6	+	core promoter element around -30 of transcription start
Sspp2c106	TATA-box	TATATTTATATTT	360	12	+	core promoter element around -30 of transcription start
Sspp2c106	TATA-box	TATAAATA	362	8	-	core promoter element around -30 of transcription start
Sspp2c106	TATA-box	TATAAAT	363	7	-	core promoter element around -30 of transcription start
Sspp2c106	TATA-box	TATAAA	364	6	-	core promoter element around -30 of transcription start
Sspp2c106	TATA-box	TATAA	365	5	-	core promoter element around -30 of transcription start
Sspp2c106	TATA-box	TATA	366	4	+	core promoter element around -30 of transcription start
Sspp2c106	TATA-box	ATATAA	374	6	+	core promoter element around -30 of transcription start
Sspp2c106	TATA-box	TATA	375	4	+	core promoter element around -30 of transcription start
Sspp2c106	TATA-box	TATA	516	4	+	core promoter element around -30 of transcription start
Sspp2c106	TATA-box	TATA	1041	4	-	core promoter element around -30 of transcription start
Sspp2c106	Sp1	GGGCGG	1153	6	-	light responsive element
Sspp2c106	MYB recognition site	CCGTTG	1517	6	+
Sspp2c106	MYB recognition site	CCGTTG	1845	6	+
Sspp2c106	TCT-motif	TCTTAC	125	6	+	part of a light responsive element
Sspp2c106	TCT-motif	TCTTAC	1279	6	-	part of a light responsive element
Sspp2c106	TCT-motif	TCTTAC	1657	6	+	part of a light responsive element
Sspp2c106	Unnamed__2	CCCCGG	1579	6	-
Sspp2c106	MBS	CAACTG	258	6	+	MYB binding site involved in drought-inducibility
Sspp2c106	Unnamed__6	taTAAATATct	359	10	-
Sspp2c106	WRE3	CCACCT	611	6	-
Sspp2c106	CCGTCC-box	CCGTCC	1249	6	+
Sspp2c106	CCGTCC-box	CCGTCC	1942	6	+
Sspp2c106	MYB	CAACAG	825	6	-
Sspp2c106	MYB	TAACCA	850	6	+
Sspp2c106	MYB	CAACAG	1496	6	-
Sspp2c106	LTR	CCGAAA	1770	6	+	cis-acting element involved in low-temperature responsiveness
Sspp2c106	Unnamed__1	CGTGG	89	5	-
Sspp2c106	Unnamed__1	CGTGG	102	5	+
Sspp2c106	Unnamed__1	CGTGG	555	5	+
Sspp2c106	Unnamed__1	CGTGG	980	5	+
Sspp2c106	Unnamed__1	CGTGG	1018	5	+
Sspp2c106	Unnamed__1	CGTGG	1339	5	+
Sspp2c106	Unnamed__1	CGTGG	1538	5	+
Sspp2c106	CCAAT-box	CAACGG	1517	6	-	MYBHv1 binding site
Sspp2c106	CCAAT-box	CAACGG	1845	6	-	MYBHv1 binding site
Sspp2c106	ABRE	CACGTG	90	6	+	cis-acting element involved in the abscisic acid responsiveness
Sspp2c106	ABRE	ACGTG	91	5	+	cis-acting element involved in the abscisic acid responsiveness
Sspp2c106	ABRE	ACGTG	454	5	+	cis-acting element involved in the abscisic acid responsiveness
Sspp2c106	ABRE	ACGTG	554	5	+	cis-acting element involved in the abscisic acid responsiveness
Sspp2c106	Myb-binding site	CAACAG	825	6	-
Sspp2c106	Myb-binding site	CAACAG	1496	6	-
Sspp2c106	as-1	TGACG	31	5	-
Sspp2c106	as-1	TGACG	832	5	+
Sspp2c106	as-1	TGACG	931	5	+
Sspp2c106	as-1	TGACG	1674	5	+
Sspp2c106		motif_sequence	191	4	+	short_function
Sspp2c106		motif_sequence	268	4	+	short_function
Sspp2c106		motif_sequence	546	4	-	short_function
Sspp2c106		motif_sequence	1090	4	+	short_function
Sspp2c106		motif_sequence	1101	4	+	short_function
Sspp2c106		motif_sequence	1115	4	+	short_function
Sspp2c106		motif_sequence	1139	4	+	short_function
Sspp2c106		motif_sequence	1180	4	+	short_function
Sspp2c106		motif_sequence	1198	4	+	short_function
Sspp2c106		motif_sequence	1219	4	+	short_function
Sspp2c106		motif_sequence	1227	4	+	short_function
Sspp2c106		motif_sequence	1334	4	+	short_function
Sspp2c106		motif_sequence	1406	4	+	short_function
Sspp2c106		motif_sequence	1604	4	+	short_function
Sspp2c106		motif_sequence	1766	4	+	short_function
Sspp2c106	MYB-like sequence	TAACCA	850	6	+
Sspp2c106	CGTCA-motif	CGTCA	31	5	+	cis-acting regulatory element involved in the MeJA-responsiveness
Sspp2c106	CGTCA-motif	CGTCA	832	5	-	cis-acting regulatory element involved in the MeJA-responsiveness
Sspp2c106	CGTCA-motif	CGTCA	931	5	-	cis-acting regulatory element involved in the MeJA-responsiveness
Sspp2c106	CGTCA-motif	CGTCA	1674	5	-	cis-acting regulatory element involved in the MeJA-responsiveness
Sspp2c106	G-Box	CACGTG	90	6	+	cis-acting regulatory element involved in light responsiveness
Sspp2c106	G-Box	CACGTT	453	6	-	cis-acting regulatory element involved in light responsiveness
Sspp2c106	G-box	CACGTG	90	6	+	cis-acting regulatory element involved in light responsiveness
Sspp2c106	G-box	CACGTC	553	6	-	cis-acting regulatory element involved in light responsiveness
Sspp2c106	G-box	CACGAC	1343	6	-	cis-acting regulatory element involved in light responsiveness
Sspp2c106	G-box	CACGAC	1536	6	-	cis-acting regulatory element involved in light responsiveness
Sspp2c106	STRE	AGGGG	506	5	-
Sspp2c106	STRE	AGGGG	561	5	+
Sspp2c106	STRE	AGGGG	1057	5	-
Sspp2c106	STRE	AGGGG	1189	5	-
Sspp2c106	STRE	AGGGG	1570	5	+
Sspp2c107	GC-motif	CCCCCG	162	6	-	enhancer-like element involved in anoxic specific inducibility
Sspp2c107	GC-motif	CCCCCG	1981	6	+	enhancer-like element involved in anoxic specific inducibility
Sspp2c107	CAAT-box	CAAT	335	4	-
Sspp2c107	CAAT-box	CAAAT	546	5	+	common cis-acting element in promoter and enhancer regions
Sspp2c107	CAAT-box	CAAAT	552	5	+	common cis-acting element in promoter and enhancer regions
Sspp2c107	CAAT-box	CAAT	578	4	-
Sspp2c107	CAAT-box	CAAAT	615	5	-	common cis-acting element in promoter and enhancer regions
Sspp2c107	CAAT-box	CCAAT	644	5	-	common cis-acting element in promoter and enhancer regions
Sspp2c107	CAAT-box	CAAT	718	4	+
Sspp2c107	CAAT-box	CAAAT	758	5	-	common cis-acting element in promoter and enhancer regions
Sspp2c107	CAAT-box	CCAAT	803	5	-	common cis-acting element in promoter and enhancer regions
Sspp2c107	CAAT-box	CAAAT	878	5	+	common cis-acting element in promoter and enhancer regions
Sspp2c107	CAAT-box	CAAT	1005	4	-
Sspp2c107	CAAT-box	CAAAT	1067	5	-	common cis-acting element in promoter and enhancer regions
Sspp2c107	CAAT-box	CCAAT	1157	5	-	common cis-acting element in promoter and enhancer regions
Sspp2c107	CAAT-box	CAAT	1270	4	-
Sspp2c107	CAAT-box	CAAT	1291	4	+
Sspp2c107	CAAT-box	CAAT	1582	4	+
Sspp2c107	CAAT-box	CAAT	1635	4	+
Sspp2c107	ARE	AAACCA	568	6	-	cis-acting regulatory element essential for the anaerobic induction
Sspp2c107	ARE	AAACCA	610	6	+	cis-acting regulatory element essential for the anaerobic induction
Sspp2c107	ARE	AAACCA	1243	6	+	cis-acting regulatory element essential for the anaerobic induction
Sspp2c107	ARE	AAACCA	1610	6	+	cis-acting regulatory element essential for the anaerobic induction
Sspp2c107	ARE	AAACCA	1639	6	+	cis-acting regulatory element essential for the anaerobic induction
Sspp2c107	ARE	AAACCA	1837	6	+	cis-acting regulatory element essential for the anaerobic induction
Sspp2c107	AT~TATA-box	TATATA	823	6	+
Sspp2c107	AT~TATA-box	TATATA	1433	6	-
Sspp2c107	ABRE3a	TACGTG	992	6	-
Sspp2c107	ABRE3a	TACGTG	1717	6	-
Sspp2c107	TGACG-motif	TGACG	154	5	+	cis-acting regulatory element involved in the MeJA-responsiveness
Sspp2c107	TGACG-motif	TGACG	157	5	-	cis-acting regulatory element involved in the MeJA-responsiveness
Sspp2c107	TGACG-motif	TGACG	833	5	+	cis-acting regulatory element involved in the MeJA-responsiveness
Sspp2c107	TGA-element	AACGAC	250	6	-	auxin-responsive element
Sspp2c107	TCCC-motif	TCTCCCT	1185	7	-	part of a light responsive element
Sspp2c107	Myb	CAACTG	1489	6	-
Sspp2c107	ABRE4	CACGTA	992	6	+
Sspp2c107	ABRE4	CACGTA	1717	6	+
Sspp2c107	CCGTCC motif	CCGTCC	1058	6	+
Sspp2c107	CCGTCC motif	CCGTCC	1124	6	-
Sspp2c107	MYC	CATTTG	614	6	+
Sspp2c107	MYC	CATTTG	878	6	-
Sspp2c107	MYC	CATGTG	1316	6	-
Sspp2c107	MYC	CATGTG	1744	6	-
Sspp2c107	GARE-motif	TCTGTTG	361	7	+	gibberellin-responsive element
Sspp2c107	TATA-box	ATATAT	452	6	+	core promoter element around -30 of transcription start
Sspp2c107	TATA-box	TATA	453	4	+	core promoter element around -30 of transcription start
Sspp2c107	TATA-box	TATAA	533	5	-	core promoter element around -30 of transcription start
Sspp2c107	TATA-box	TATA	534	4	+	core promoter element around -30 of transcription start
Sspp2c107	TATA-box	TATA	651	4	+	core promoter element around -30 of transcription start
Sspp2c107	TATA-box	TATAAAT	711	7	-	core promoter element around -30 of transcription start
Sspp2c107	TATA-box	TATAAA	712	6	-	core promoter element around -30 of transcription start
Sspp2c107	TATA-box	TATAA	713	5	-	core promoter element around -30 of transcription start
Sspp2c107	TATA-box	TATA	714	4	+	core promoter element around -30 of transcription start
Sspp2c107	TATA-box	TATATA	823	6	+	core promoter element around -30 of transcription start
Sspp2c107	TATA-box	ATATAA	824	6	+	core promoter element around -30 of transcription start
Sspp2c107	TATA-box	TATA	825	4	+	core promoter element around -30 of transcription start
Sspp2c107	TATA-box	ATATAA	1232	6	+	core promoter element around -30 of transcription start
Sspp2c107	TATA-box	TATA	1233	4	-	core promoter element around -30 of transcription start
Sspp2c107	TATA-box	ATATAT	1323	6	-	core promoter element around -30 of transcription start
Sspp2c107	TATA-box	TATA	1324	4	-	core promoter element around -30 of transcription start
Sspp2c107	TATA-box	TATA	1372	4	-	core promoter element around -30 of transcription start
Sspp2c107	TATA-box	TATA	1404	4	-	core promoter element around -30 of transcription start
Sspp2c107	TATA-box	ATATAT	1432	6	-	core promoter element around -30 of transcription start
Sspp2c107	TATA-box	TATATA	1433	6	-	core promoter element around -30 of transcription start
Sspp2c107	TATA-box	TATA	1435	4	-	core promoter element around -30 of transcription start
Sspp2c107	ERE	ATTTCATA	812	8	-
Sspp2c107	Unnamed__4	CTCC	9	4	+
Sspp2c107	Unnamed__4	CTCC	48	4	-
Sspp2c107	Unnamed__4	CTCC	67	4	-
Sspp2c107	Unnamed__4	CTCC	79	4	+
Sspp2c107	Unnamed__4	CTCC	124	4	-
Sspp2c107	Unnamed__4	CTCC	243	4	-
Sspp2c107	Unnamed__4	CTCC	313	4	+
Sspp2c107	Unnamed__4	CTCC	421	4	-
Sspp2c107	Unnamed__4	CTCC	922	4	+
Sspp2c107	Unnamed__4	CTCC	1171	4	-
Sspp2c107	Unnamed__4	CTCC	1187	4	-
Sspp2c107	Unnamed__4	CTCC	1410	4	-
Sspp2c107	Unnamed__4	CTCC	1520	4	-
Sspp2c107	Unnamed__4	CTCC	1753	4	-
Sspp2c107	Unnamed__4	CTCC	1893	4	+
Sspp2c107	Unnamed__4	CTCC	1925	4	+
Sspp2c107	A-box	CCGTCC	1058	6	+	cis-acting regulatory element
Sspp2c107	A-box	CCGTCC	1124	6	-	cis-acting regulatory element
Sspp2c107	MYB recognition site	CCGTTG	399	6	+
Sspp2c107	Sp1	GGGCGG	190	6	-	light responsive element
Sspp2c107	Sp1	GGGCGG	1544	6	-	light responsive element
Sspp2c107	Sp1	GGGCGG	1984	6	-	light responsive element
Sspp2c107	TCT-motif	TCTTAC	86	6	+	part of a light responsive element
Sspp2c107	TCT-motif	TCTTAC	127	6	-	part of a light responsive element
Sspp2c107	MBS	CAACTG	1489	6	-	MYB binding site involved in drought-inducibility
Sspp2c107	GATA-motif	GATAGGG	1182	7	+	part of a light responsive element
Sspp2c107	DRE core	GCCGAC	914	6	-
Sspp2c107	WRE3	CCACCT	177	6	-
Sspp2c107	AC-I	(T/C)C(T/C)(C/T)ACC(T/C)ACC	1936	8.5	+
Sspp2c107	MYB	CAACAG	12	6	-
Sspp2c107	MYB	CAACAG	362	6	-
Sspp2c107	MYB	CAACAG	1587	6	+
Sspp2c107	MYB	CAACCA	1740	6	+
Sspp2c107	CCGTCC-box	CCGTCC	1058	6	+
Sspp2c107	CCGTCC-box	CCGTCC	1124	6	-
Sspp2c107	LTR	CCGAAA	212	6	+	cis-acting element involved in low-temperature responsiveness
Sspp2c107	Unnamed__1	CGTGG	58	5	-
Sspp2c107	Unnamed__1	GCCACGTGGC	70	9	+
Sspp2c107	Unnamed__1	CGTGG	74	5	+
Sspp2c107	Unnamed__1	CGTGG	101	5	-
Sspp2c107	Unnamed__1	CGTGG	1111	5	-
Sspp2c107	Unnamed__1	GAATTTAATTAA	1256	11	-	60K protein binding site
Sspp2c107	Unnamed__1	CGTGG	1457	5	-
Sspp2c107	Unnamed__1	CGTGG	1529	5	-
Sspp2c107	Unnamed__1	CGTGG	1716	5	-
Sspp2c107	Unnamed__1	CGTGG	1840	5	-
Sspp2c107	Unnamed__1	CGTGG	1852	5	-
Sspp2c107	ABRE	ACGTG	30	5	-	cis-acting element involved in the abscisic acid responsiveness
Sspp2c107	ABRE	GCCGCGTGGC	70	9	+	cis-acting element involved in the abscisic acid responsiveness
Sspp2c107	ABRE	GACACGTGGC	100	9	-	cis-acting element involved in the abscisic acid responsiveness
Sspp2c107	ABRE	CACGTG	102	6	+	cis-acting element involved in the abscisic acid responsiveness
Sspp2c107	ABRE	ACGTG	103	5	+	cis-acting element involved in the abscisic acid responsiveness
Sspp2c107	ABRE	ACGTG	992	5	-	cis-acting element involved in the abscisic acid responsiveness
Sspp2c107	ABRE	ACGTG	1717	5	-	cis-acting element involved in the abscisic acid responsiveness
Sspp2c107	CCAAT-box	CAACGG	399	6	-	MYBHv1 binding site
Sspp2c107	Myb-binding site	CAACAG	12	6	-
Sspp2c107	Myb-binding site	CAACAG	362	6	-
Sspp2c107	Myb-binding site	CAACAG	1587	6	+
Sspp2c107	as-1	TGACG	154	5	+
Sspp2c107	as-1	TGACG	157	5	-
Sspp2c107	as-1	TGACG	833	5	+
Sspp2c107	Myc	TCTCTTA	529	7	+
Sspp2c107	CGTCA-motif	CGTCA	154	5	-	cis-acting regulatory element involved in the MeJA-responsiveness
Sspp2c107	CGTCA-motif	CGTCA	157	5	+	cis-acting regulatory element involved in the MeJA-responsiveness
Sspp2c107	CGTCA-motif	CGTCA	833	5	-	cis-acting regulatory element involved in the MeJA-responsiveness
Sspp2c107		motif_sequence	19	4	+	short_function
Sspp2c107		motif_sequence	740	4	+	short_function
Sspp2c107		motif_sequence	1164	4	-	short_function
Sspp2c107		motif_sequence	1171	4	-	short_function
Sspp2c107		motif_sequence	1187	4	-	short_function
Sspp2c107		motif_sequence	1192	4	-	short_function
Sspp2c107		motif_sequence	1410	4	-	short_function
Sspp2c107		motif_sequence	1439	4	-	short_function
Sspp2c107		motif_sequence	1497	4	+	short_function
Sspp2c107		motif_sequence	1549	4	+	short_function
Sspp2c107		motif_sequence	1618	4	-	short_function
Sspp2c107		motif_sequence	1652	4	-	short_function
Sspp2c107		motif_sequence	1701	4	-	short_function
Sspp2c107		motif_sequence	1774	4	+	short_function
Sspp2c107		motif_sequence	1776	4	-	short_function
Sspp2c107		motif_sequence	1821	4	-	short_function
Sspp2c107	G-Box	CACGTT	30	6	+	cis-acting regulatory element involved in light responsiveness
Sspp2c107	G-Box	CACGTG	102	6	+	cis-acting regulatory element involved in light responsiveness
Sspp2c107	G-box	ACACGTG(G/t)CACC	97	10.5	-	cis-acting regulatory element involved in light responsiveness
Sspp2c107	G-box	GCCACGTGGA	100	9	-	cis-acting regulatory element involved in light responsiveness
Sspp2c107	G-box	CACGTG	102	6	+	cis-acting regulatory element involved in light responsiveness
Sspp2c107	G-box	TACGTG	992	6	-	cis-acting regulatory element involved in light responsiveness
Sspp2c107	G-box	TACGTG	1717	6	-	cis-acting regulatory element involved in light responsiveness
Sspp2c107	G-box	CACGAC	1841	6	+	cis-acting regulatory element involved in light responsiveness
Sspp2c107	STRE	AGGGG	135	5	+
Sspp2c107	STRE	AGGGG	1168	5	+
Sspp2c107	STRE	AGGGG	1922	5	-
Sspp2c108	Unnamed__2	CCCCGG	1321	6	+
Sspp2c108	RY-element	CATGCATG	378	8	+	cis-acting regulatory element involved in seed-specific regulation
Sspp2c108	GATA-motif	GATAGGA	1105	7	-	part of a light responsive element
Sspp2c108	GATA-motif	GATAGGA	1755	7	-	part of a light responsive element
Sspp2c108	MYB	CAACAG	14	6	+
Sspp2c108	MYB	CAACAG	1370	6	+
Sspp2c108	MYB	TAACCA	1957	6	+
Sspp2c108	WRE3	CCACCT	870	6	+
Sspp2c108	WRE3	CCACCT	1409	6	+
Sspp2c108	WRE3	CCACCT	1649	6	-
Sspp2c108	WRE3	CCACCT	1744	6	+
Sspp2c108	Unnamed__1	CGTGG	169	5	-
Sspp2c108	Unnamed__1	CGTGG	474	5	+
Sspp2c108	Unnamed__1	CGTGG	854	5	-
Sspp2c108	Unnamed__1	CGTGG	1070	5	+
Sspp2c108	Unnamed__1	CGTGG	1401	5	-
Sspp2c108	Unnamed__1	CGTGG	1960	5	-
Sspp2c108	LTR	CCGAAA	1512	6	+	cis-acting element involved in low-temperature responsiveness
Sspp2c108	Myb-binding site	CAACAG	14	6	+
Sspp2c108	Myb-binding site	CAACAG	1370	6	+
Sspp2c108	as-1	TGACG	403	5	+
Sspp2c108	as-1	TGACG	557	5	-
Sspp2c108	as-1	TGACG	1238	5	+
Sspp2c108	ABRE	ACGTG	808	5	-	cis-acting element involved in the abscisic acid responsiveness
Sspp2c108	ABRE	ACGTG	1658	5	+	cis-acting element involved in the abscisic acid responsiveness
Sspp2c108	G-Box	CACGTT	808	6	+	cis-acting regulatory element involved in light responsiveness
Sspp2c108	CGTCA-motif	CGTCA	403	5	-	cis-acting regulatory element involved in the MeJA-responsiveness
Sspp2c108	CGTCA-motif	CGTCA	557	5	+	cis-acting regulatory element involved in the MeJA-responsiveness
Sspp2c108	CGTCA-motif	CGTCA	1238	5	-	cis-acting regulatory element involved in the MeJA-responsiveness
Sspp2c108	MYB-like sequence	TAACCA	1957	6	+
Sspp2c108		motif_sequence	34	4	+	short_function
Sspp2c108		motif_sequence	77	4	-	short_function
Sspp2c108		motif_sequence	98	4	-	short_function
Sspp2c108		motif_sequence	552	4	+	short_function
Sspp2c108		motif_sequence	887	4	+	short_function
Sspp2c108		motif_sequence	907	4	+	short_function
Sspp2c108		motif_sequence	922	4	+	short_function
Sspp2c108		motif_sequence	1205	4	+	short_function
Sspp2c108		motif_sequence	1626	4	+	short_function
Sspp2c108		motif_sequence	1803	4	-	short_function
Sspp2c108	STRE	AGGGG	210	5	+
Sspp2c108	STRE	AGGGG	1873	5	+
Sspp2c108	G-box	CACGAC	170	6	+	cis-acting regulatory element involved in light responsiveness
Sspp2c108	G-box	CACGAC	803	6	+	cis-acting regulatory element involved in light responsiveness
Sspp2c108	G-box	TACGTG	1657	6	+	cis-acting regulatory element involved in light responsiveness
Sspp2c108	GT1-motif	GGTTAA	1956	6	-	light responsive element
Sspp2c108	CAAT-box	CAAT	158	4	+
Sspp2c108	CAAT-box	TGCCAAC	222	7	-	common cis-acting element in promoter and enhancer regions
Sspp2c108	CAAT-box	CAAT	248	4	-
Sspp2c108	CAAT-box	CAAAT	268	5	-	common cis-acting element in promoter and enhancer regions
Sspp2c108	CAAT-box	CAAAT	274	5	+	common cis-acting element in promoter and enhancer regions
Sspp2c108	CAAT-box	CAAT	279	4	-
Sspp2c108	CAAT-box	CCAAT	284	5	+	common cis-acting element in promoter and enhancer regions
Sspp2c108	CAAT-box	CAAT	285	4	+
Sspp2c108	CAAT-box	CAAAT	312	5	-	common cis-acting element in promoter and enhancer regions
Sspp2c108	CAAT-box	CAAAT	421	5	-	common cis-acting element in promoter and enhancer regions
Sspp2c108	CAAT-box	CAAT	565	4	+
Sspp2c108	CAAT-box	CAAT	586	4	+
Sspp2c108	CAAT-box	CAAT	594	4	-
Sspp2c108	CAAT-box	CAAT	616	4	-
Sspp2c108	CAAT-box	CAAT	684	4	-
Sspp2c108	CAAT-box	CAAAT	689	5	+	common cis-acting element in promoter and enhancer regions
Sspp2c108	CAAT-box	CAAAT	695	5	+	common cis-acting element in promoter and enhancer regions
Sspp2c108	CAAT-box	CAAAT	715	5	+	common cis-acting element in promoter and enhancer regions
Sspp2c108	CAAT-box	CAAAT	892	5	+	common cis-acting element in promoter and enhancer regions
Sspp2c108	CAAT-box	CAAT	1192	4	-
Sspp2c108	CAAT-box	CAAT	1217	4	+
Sspp2c108	CAAT-box	CAAAT	1244	5	-	common cis-acting element in promoter and enhancer regions
Sspp2c108	CAAT-box	CAAAT	1251	5	+	common cis-acting element in promoter and enhancer regions
Sspp2c108	CAAT-box	CAAT	1265	4	-
Sspp2c108	CAAT-box	CAAAT	1286	5	+	common cis-acting element in promoter and enhancer regions
Sspp2c108	CAAT-box	CAAT	1289	4	-
Sspp2c108	CAAT-box	CAAT	1301	4	-
Sspp2c108	CAAT-box	CAAT	1307	4	+
Sspp2c108	CAAT-box	CCAAT	1560	5	+	common cis-acting element in promoter and enhancer regions
Sspp2c108	CAAT-box	CAAT	1561	4	+
Sspp2c108	CAAT-box	CAAT	1581	4	+
Sspp2c108	CAAT-box	CCAAT	1591	5	+	common cis-acting element in promoter and enhancer regions
Sspp2c108	CAAT-box	CAAT	1592	4	+
Sspp2c108	CAAT-box	CAAT	1612	4	-
Sspp2c108	CAAT-box	CAAT	1635	4	+
Sspp2c108	CAAT-box	CAAAT	1701	5	+	common cis-acting element in promoter and enhancer regions
Sspp2c108	CAAT-box	CAAAT	1723	5	-	common cis-acting element in promoter and enhancer regions
Sspp2c108	CAAT-box	CCAAT	1763	5	+	common cis-acting element in promoter and enhancer regions
Sspp2c108	CAAT-box	CAAT	1764	4	+
Sspp2c108	CAAT-box	CAAT	1800	4	-
Sspp2c108	CAAT-box	CAAT	1910	4	-
Sspp2c108	W box	TTGACC	850	6	+
Sspp2c108	W box	TTGACC	1444	6	+
Sspp2c108	W box	TTGACC	1877	6	-
Sspp2c108	TCA-element	CCATCTTTTT	53	9	-	cis-acting element involved in salicylic acid responsiveness
Sspp2c108	TCA-element	CCATCTTTTT	1987	9	-	cis-acting element involved in salicylic acid responsiveness
Sspp2c108	AAGAA-motif	gGTAAAGAAA	600	9	+
Sspp2c108	AAGAA-motif	GAAAGAA	1113	7	-
Sspp2c108	AAGAA-motif	GAAAGAA	1379	7	-
Sspp2c108	AAGAA-motif	GAAAGAA	1790	7	-
Sspp2c108	MRE	AACCTAA	299	7	-	MYB binding site involved in light responsiveness
Sspp2c108	ARE	AAACCA	463	6	+	cis-acting regulatory element essential for the anaerobic induction
Sspp2c108	TGACG-motif	TGACG	403	5	+	cis-acting regulatory element involved in the MeJA-responsiveness
Sspp2c108	TGACG-motif	TGACG	557	5	-	cis-acting regulatory element involved in the MeJA-responsiveness
Sspp2c108	TGACG-motif	TGACG	1238	5	+	cis-acting regulatory element involved in the MeJA-responsiveness
Sspp2c108	ABRE3a	TACGTG	1657	6	+
Sspp2c108	ACE	CTAACGTATT	1237	9	+	cis-acting element involved in light responsiveness
Sspp2c108	AuxRR-core	GGTCCAT	468	7	-	cis-acting regulatory element involved in auxin responsiveness
Sspp2c108	TGA-element	AACGAC	478	6	-	auxin-responsive element
Sspp2c108	Myb	TAACTG	1373	6	-
Sspp2c108	Myb	TAACTG	1464	6	-
Sspp2c108	ABRE4	CACGTA	1657	6	-
Sspp2c108	ATCT-motif	AATCTAATCC	921	9	+	part of a conserved DNA module involved in light responsiveness
Sspp2c108	H-box	CCTACCNNNNNNNCTNNNNA	1693	9	+
Sspp2c108	TATA-box	TATA	364	4	+	core promoter element around -30 of transcription start
Sspp2c108	TATA-box	TATA	707	4	+	core promoter element around -30 of transcription start
Sspp2c108	TATA-box	TATAAATA	767	8	-	core promoter element around -30 of transcription start
Sspp2c108	TATA-box	TATAAAT	768	7	-	core promoter element around -30 of transcription start
Sspp2c108	TATA-box	TATAAA	769	6	-	core promoter element around -30 of transcription start
Sspp2c108	TATA-box	TATAA	770	5	-	core promoter element around -30 of transcription start
Sspp2c108	TATA-box	TATA	771	4	+	core promoter element around -30 of transcription start
Sspp2c108	TATA-box	ATTATA	775	6	+	core promoter element around -30 of transcription start
Sspp2c108	TATA-box	TATAA	776	5	-	core promoter element around -30 of transcription start
Sspp2c108	TATA-box	TATA	777	4	+	core promoter element around -30 of transcription start
Sspp2c108	TATA-box	TATA	860	4	+	core promoter element around -30 of transcription start
Sspp2c108	TATA-box	TATA	898	4	+	core promoter element around -30 of transcription start
Sspp2c108	TATA-box	TATA	904	4	+	core promoter element around -30 of transcription start
Sspp2c108	TATA-box	ATTATA	1086	6	+	core promoter element around -30 of transcription start
Sspp2c108	TATA-box	TATAA	1087	5	-	core promoter element around -30 of transcription start
Sspp2c108	TATA-box	TATA	1088	4	-	core promoter element around -30 of transcription start
Sspp2c108	TATA-box	TATAAGAA	1132	8	-	core promoter element around -30 of transcription start
Sspp2c108	TATA-box	TATAA	1135	5	-	core promoter element around -30 of transcription start
Sspp2c108	TATA-box	TATA	1136	4	-	core promoter element around -30 of transcription start
Sspp2c108	TATA-box	TATAA	1188	5	-	core promoter element around -30 of transcription start
Sspp2c108	TATA-box	TATA	1189	4	-	core promoter element around -30 of transcription start
Sspp2c108	TATA-box	TAAAGATT	1273	8	-	core promoter element around -30 of transcription start
Sspp2c108	TATA-box	TATAAA	1386	6	-	core promoter element around -30 of transcription start
Sspp2c108	TATA-box	TATAA	1387	5	-	core promoter element around -30 of transcription start
Sspp2c108	TATA-box	TATA	1388	4	-	core promoter element around -30 of transcription start
Sspp2c108	TATA-box	ATTATA	1495	6	+	core promoter element around -30 of transcription start
Sspp2c108	TATA-box	TATAA	1496	5	-	core promoter element around -30 of transcription start
Sspp2c108	TATA-box	TATA	1497	4	-	core promoter element around -30 of transcription start
Sspp2c108	TATA-box	TACATAAA	1808	8	+	core promoter element around -30 of transcription start
Sspp2c108	TATA-box	ATATAT	1815	6	-	core promoter element around -30 of transcription start
Sspp2c108	TATA-box	TATA	1816	4	-	core promoter element around -30 of transcription start
Sspp2c108	TATA-box	TATACA	1828	6	-	core promoter element around -30 of transcription start
Sspp2c108	TATA-box	TATA	1830	4	-	core promoter element around -30 of transcription start
Sspp2c108	TATA-box	TACAAAA	1900	7	+	core promoter element around -30 of transcription start
Sspp2c108	ERE	ATTTTAAA	1500	8	+
Sspp2c108	GA-motif	ATAGATAA	359	8	-	part of a light responsive element
Sspp2c108	Unnamed__4	CTCC	25	4	-
Sspp2c108	Unnamed__4	CTCC	61	4	-
Sspp2c108	Unnamed__4	CTCC	458	4	+
Sspp2c108	Unnamed__4	CTCC	554	4	+
Sspp2c108	Unnamed__4	CTCC	927	4	+
Sspp2c108	Unnamed__4	CTCC	1078	4	-
Sspp2c108	Unnamed__4	CTCC	1226	4	-
Sspp2c108	Unnamed__4	CTCC	1325	4	-
Sspp2c108	Unnamed__4	CTCC	1558	4	+
Sspp2c108	Unnamed__4	CTCC	1796	4	+
Sspp2c108	Unnamed__4	CTCC	1981	4	-
Sspp2c108	Box 4	ATTAAT	590	6	+	part of a conserved DNA module involved in light responsiveness
Sspp2c108	Box 4	ATTAAT	1353	6	-	part of a conserved DNA module involved in light responsiveness
Sspp2c108	Box 4	ATTAAT	1906	6	-	part of a conserved DNA module involved in light responsiveness
Sspp2c108	MYC	CATTTG	695	6	-
Sspp2c108	MYC	CATTTG	1251	6	-
Sspp2c108	MYC	CATGTG	1885	6	-
Sspp2c108	GARE-motif	TCTGTTG	14	7	-	gibberellin-responsive element
Sspp2c108	CAT-box	GCCACT	119	6	+	cis-acting regulatory element related to meristem expression
Sspp2c109	WRE3	CCACCT	150	6	-
Sspp2c109	WRE3	CCACCT	1404	6	-
Sspp2c109	DRE core	GCCGAC	875	6	-
Sspp2c109	MYB	CAACCA	132	6	-
Sspp2c109	MYB	CAACAG	946	6	-
Sspp2c109	MYB	CAACCA	1614	6	-
Sspp2c109	LTR	CCGAAA	517	6	+	cis-acting element involved in low-temperature responsiveness
Sspp2c109	Unnamed__1	CGTGG	1077	5	-
Sspp2c109	Unnamed__1	CGTGG	1315	5	+
Sspp2c109	Unnamed__1	CGTGG	1470	5	+
Sspp2c109	Unnamed__1	CGTGG	1814	5	-
Sspp2c109	Unnamed__1	CGTGG	1950	5	+
Sspp2c109	Unnamed__1	CGTGG	1970	5	+
Sspp2c109	Unnamed__1	CGTGG	1985	5	+
Sspp2c109	Unnamed__1	CGTGG	1990	5	+
Sspp2c109	MYB recognition site	CCGTTG	567	6	+
Sspp2c109	Sp1	GGGCGG	1554	6	+	light responsive element
Sspp2c109	dOCT	CACGGATC	1311	8	-
Sspp2c109	TCT-motif	TCTTAC	302	6	-	part of a light responsive element
Sspp2c109	MBS	CAACTG	104	6	+	MYB binding site involved in drought-inducibility
Sspp2c109	MBS	CAACTG	866	6	-	MYB binding site involved in drought-inducibility
Sspp2c109	GATA-motif	GATAGGA	138	7	+	part of a light responsive element
Sspp2c109	GATA-motif	GATAGGG	812	7	+	part of a light responsive element
Sspp2c109		motif_sequence	169	4	-	short_function
Sspp2c109		motif_sequence	195	4	-	short_function
Sspp2c109		motif_sequence	474	4	-	short_function
Sspp2c109		motif_sequence	725	4	-	short_function
Sspp2c109		motif_sequence	752	4	-	short_function
Sspp2c109		motif_sequence	778	4	-	short_function
Sspp2c109		motif_sequence	933	4	+	short_function
Sspp2c109		motif_sequence	980	4	+	short_function
Sspp2c109		motif_sequence	991	4	-	short_function
Sspp2c109		motif_sequence	1253	4	+	short_function
Sspp2c109		motif_sequence	1378	4	-	short_function
Sspp2c109		motif_sequence	1477	4	+	short_function
Sspp2c109		motif_sequence	1585	4	+	short_function
Sspp2c109		motif_sequence	1738	4	-	short_function
Sspp2c109		motif_sequence	1837	4	-	short_function
Sspp2c109		motif_sequence	1974	4	-	short_function
Sspp2c109	CGTCA-motif	CGTCA	552	5	-	cis-acting regulatory element involved in the MeJA-responsiveness
Sspp2c109	CGTCA-motif	CGTCA	1016	5	-	cis-acting regulatory element involved in the MeJA-responsiveness
Sspp2c109	CGTCA-motif	CGTCA	1847	5	-	cis-acting regulatory element involved in the MeJA-responsiveness
Sspp2c109	CGTCA-motif	CGTCA	1944	5	+	cis-acting regulatory element involved in the MeJA-responsiveness
Sspp2c109	G-Box	CACGTT	559	6	+	cis-acting regulatory element involved in light responsiveness
Sspp2c109	G-box	CACGTC	1027	6	-	cis-acting regulatory element involved in light responsiveness
Sspp2c109	G-box	CACGAC	1530	6	+	cis-acting regulatory element involved in light responsiveness
Sspp2c109	P-box	CCTTTTG	594	7	-	gibberellin-responsive element
Sspp2c109	STRE	AGGGG	124	5	+
Sspp2c109	STRE	AGGGG	1183	5	-
Sspp2c109	STRE	AGGGG	1427	5	+
Sspp2c109	ABRE	ACGTG	559	5	-	cis-acting element involved in the abscisic acid responsiveness
Sspp2c109	ABRE	ACGTG	1028	5	+	cis-acting element involved in the abscisic acid responsiveness
Sspp2c109	ABRE	GCCGCGTGGC	1981	9	+	cis-acting element involved in the abscisic acid responsiveness
Sspp2c109	CCAAT-box	CAACGG	567	6	-	MYBHv1 binding site
Sspp2c109	Myb-binding site	CAACAG	946	6	-
Sspp2c109	E2Fb	TTTGCCGC	159	8	+
Sspp2c109	DRE1	ACCGAGA	1775	7	+
Sspp2c109	as-1	TGACG	552	5	+
Sspp2c109	as-1	TGACG	1016	5	+
Sspp2c109	as-1	TGACG	1847	5	+
Sspp2c109	as-1	TGACG	1944	5	-
Sspp2c109	TGACG-motif	TGACG	552	5	+	cis-acting regulatory element involved in the MeJA-responsiveness
Sspp2c109	TGACG-motif	TGACG	1016	5	+	cis-acting regulatory element involved in the MeJA-responsiveness
Sspp2c109	TGACG-motif	TGACG	1847	5	+	cis-acting regulatory element involved in the MeJA-responsiveness
Sspp2c109	TGACG-motif	TGACG	1944	5	-	cis-acting regulatory element involved in the MeJA-responsiveness
Sspp2c109	HD-Zip 1	CAAT(A/T)ATTG	617	8.5	+	element involved in differentiation of the palisade mesophyll cells
Sspp2c109	TGA-element	AACGAC	636	6	+	auxin-responsive element
Sspp2c109	TGA-element	AACGAC	1392	6	+	auxin-responsive element
Sspp2c109	box S	AGCCACC	1558	7	-
Sspp2c109	TATC-box	TATCCCA	809	7	-	cis-acting element involved in gibberellin-responsiveness
Sspp2c109	W box	TTGACC	600	6	-
Sspp2c109	CAAT-box	CAAAT	12	5	-	common cis-acting element in promoter and enhancer regions
Sspp2c109	CAAT-box	CAAT	199	4	-
Sspp2c109	CAAT-box	CCAAT	236	5	-	common cis-acting element in promoter and enhancer regions
Sspp2c109	CAAT-box	CAAT	276	4	+
Sspp2c109	CAAT-box	CAAT	544	4	-
Sspp2c109	CAAT-box	CAAAT	603	5	+	common cis-acting element in promoter and enhancer regions
Sspp2c109	CAAT-box	CAAT	617	4	+
Sspp2c109	CAAT-box	CAAT	622	4	-
Sspp2c109	CAAT-box	CAAT	660	4	+
Sspp2c109	CAAT-box	CCAAT	775	5	-	common cis-acting element in promoter and enhancer regions
Sspp2c109	CAAT-box	CAAT	1161	4	+
Sspp2c109	CAAT-box	CAAAT	1269	5	+	common cis-acting element in promoter and enhancer regions
Sspp2c109	CAAT-box	CAAAT	1278	5	-	common cis-acting element in promoter and enhancer regions
Sspp2c109	CAAT-box	CAAT	1284	4	+
Sspp2c109	CAAT-box	CAAT	1289	4	+
Sspp2c109	CAAT-box	CAAT	1346	4	+
Sspp2c109	CAAT-box	CAAAT	1359	5	-	common cis-acting element in promoter and enhancer regions
Sspp2c109	CAAT-box	CAAT	1372	4	-
Sspp2c109	CAAT-box	CAAT	1611	4	+
Sspp2c109	MYC	CATGTG	835	6	+
Sspp2c109	MYC	CATTTG	1269	6	-
Sspp2c109	Unnamed__4	CTCC	27	4	+
Sspp2c109	Unnamed__4	CTCC	30	4	+
Sspp2c109	Unnamed__4	CTCC	40	4	+
Sspp2c109	Unnamed__4	CTCC	46	4	+
Sspp2c109	Unnamed__4	CTCC	112	4	-
Sspp2c109	Unnamed__4	CTCC	154	4	-
Sspp2c109	Unnamed__4	CTCC	320	4	-
Sspp2c109	Unnamed__4	CTCC	523	4	-
Sspp2c109	Unnamed__4	CTCC	532	4	+
Sspp2c109	Unnamed__4	CTCC	797	4	-
Sspp2c109	Unnamed__4	CTCC	817	4	-
Sspp2c109	Unnamed__4	CTCC	881	4	-
Sspp2c109	Unnamed__4	CTCC	884	4	-
Sspp2c109	Unnamed__4	CTCC	1318	4	-
Sspp2c109	Unnamed__4	CTCC	1473	4	-
Sspp2c109	Unnamed__4	CTCC	1486	4	+
Sspp2c109	Unnamed__4	CTCC	1525	4	+
Sspp2c109	Unnamed__4	CTCC	1602	4	-
Sspp2c109	Unnamed__4	CTCC	1606	4	+
Sspp2c109	Unnamed__4	CTCC	1645	4	-
Sspp2c109	Unnamed__4	CTCC	1706	4	-
Sspp2c109	Unnamed__4	CTCC	1718	4	-
Sspp2c109	TATA-box	ATATAA	185	6	+	core promoter element around -30 of transcription start
Sspp2c109	TATA-box	TATA	186	4	+	core promoter element around -30 of transcription start
Sspp2c109	TATA-box	TATA	259	4	+	core promoter element around -30 of transcription start
Sspp2c109	TATA-box	TATA	527	4	+	core promoter element around -30 of transcription start
Sspp2c109	TATA-box	TATA	712	4	+	core promoter element around -30 of transcription start
Sspp2c109	TATA-box	TATA	861	4	+	core promoter element around -30 of transcription start
Sspp2c109	CAT-box	GCCACT	94	6	-	cis-acting regulatory element related to meristem expression
Sspp2c109	CAT-box	GCCACT	349	6	-	cis-acting regulatory element related to meristem expression
Sspp2c109	CAT-box	GCCACT	356	6	-	cis-acting regulatory element related to meristem expression
Sspp2c109	CAT-box	GCCACT	1537	6	-	cis-acting regulatory element related to meristem expression
Sspp2c109	AP-1	TGAGTTAG	376	8	-
Sspp2c109	Myb	CAACTG	104	6	+
Sspp2c109	Myb	CAACTG	866	6	-
Sspp2c11	ARE	AAACCA	319	6	+	cis-acting regulatory element essential for the anaerobic induction
Sspp2c11	ARE	AAACCA	1417	6	+	cis-acting regulatory element essential for the anaerobic induction
Sspp2c11	AT~TATA-box	TATATA	178	6	+
Sspp2c11	AT~TATA-box	TATATA	912	6	+
Sspp2c11	AT~TATA-box	TATATA	949	6	+
Sspp2c11	AT~TATA-box	TATATA	1681	6	-
Sspp2c11	AAGAA-motif	GAAAGAA	1384	7	+
Sspp2c11	GC-motif	CCCCCG	574	6	+	enhancer-like element involved in anoxic specific inducibility
Sspp2c11	W box	TTGACC	94	6	-
Sspp2c11	W box	TTGACC	999	6	-
Sspp2c11	GT1-motif	GGTTAA	763	6	+	light responsive element
Sspp2c11	CAAT-box	CAAT	7	4	+
Sspp2c11	CAAT-box	CAAT	63	4	+
Sspp2c11	CAAT-box	CAAT	97	4	+
Sspp2c11	CAAT-box	CAAT	110	4	+
Sspp2c11	CAAT-box	CCAAT	448	5	-	common cis-acting element in promoter and enhancer regions
Sspp2c11	CAAT-box	CAAT	786	4	-
Sspp2c11	CAAT-box	CAAAT	864	5	+	common cis-acting element in promoter and enhancer regions
Sspp2c11	CAAT-box	CAAAT	867	5	-	common cis-acting element in promoter and enhancer regions
Sspp2c11	CAAT-box	CAAAT	962	5	-	common cis-acting element in promoter and enhancer regions
Sspp2c11	CAAT-box	CAAAT	1122	5	+	common cis-acting element in promoter and enhancer regions
Sspp2c11	CAAT-box	CAAT	1327	4	+
Sspp2c11	CAAT-box	CAAT	1458	4	-
Sspp2c11	CAAT-box	CAAAT	1463	5	+	common cis-acting element in promoter and enhancer regions
Sspp2c11	CAAT-box	CAAT	1761	4	+
Sspp2c11	TGACG-motif	TGACG	680	5	+	cis-acting regulatory element involved in the MeJA-responsiveness
Sspp2c11	TGACG-motif	TGACG	1337	5	-	cis-acting regulatory element involved in the MeJA-responsiveness
Sspp2c11	TGACG-motif	TGACG	1693	5	+	cis-acting regulatory element involved in the MeJA-responsiveness
Sspp2c11	Myb	TAACTG	21	6	-
Sspp2c11	Myb	TAACTG	69	6	-
Sspp2c11	Myb	CAACTG	1241	6	+
Sspp2c11	CAT-box	GCCACT	1640	6	+	cis-acting regulatory element related to meristem expression
Sspp2c11	Box 4	ATTAAT	920	6	+	part of a conserved DNA module involved in light responsiveness
Sspp2c11	Box 4	ATTAAT	1395	6	-	part of a conserved DNA module involved in light responsiveness
Sspp2c11	MYC	CATGTG	221	6	-
Sspp2c11	MYC	CATGTG	1730	6	+
Sspp2c11	Unnamed__4	CTCC	30	4	+
Sspp2c11	Unnamed__4	CTCC	287	4	+
Sspp2c11	Unnamed__4	CTCC	357	4	+
Sspp2c11	Unnamed__4	CTCC	419	4	-
Sspp2c11	Unnamed__4	CTCC	426	4	-
Sspp2c11	Unnamed__4	CTCC	533	4	-
Sspp2c11	Unnamed__4	CTCC	642	4	+
Sspp2c11	Unnamed__4	CTCC	650	4	+
Sspp2c11	Unnamed__4	CTCC	707	4	+
Sspp2c11	Unnamed__4	CTCC	1028	4	-
Sspp2c11	Unnamed__4	CTCC	1045	4	-
Sspp2c11	Unnamed__4	CTCC	1061	4	-
Sspp2c11	Unnamed__4	CTCC	1194	4	-
Sspp2c11	Unnamed__4	CTCC	1575	4	-
Sspp2c11	Unnamed__4	CTCC	1672	4	-
Sspp2c11	Unnamed__4	CTCC	1913	4	-
Sspp2c11	Unnamed__4	CTCC	1971	4	+
Sspp2c11	Unnamed__4	CTCC	1976	4	+
[truncated: 18,492 more rows]

## Sheet: Table S4
Table S4 The prediction of subcellular localization of SsPP2C genes
Gene ID	Location and the assement value
Sspp2c1	Cytoplasm:7	nucleus:4	chloroplast:2	plasma membrane:1
Sspp2c2	Chloroplast:10	Mitochondria:2	cytoplasm:1	Vacuole:1
Sspp2c3	Cytoplasm:5	chloroplast:4	Mitochondria:4	nucleus:1
Sspp2c4	Cytoplasm:8	nucleus:3	chloroplast:2	plasma membrane:1
Sspp2c5	Endoplasmic Reticulum:5.5	cytoplasm:5	E.R._plasma membrane:4	plasma membrane:1.5	chloroplast:1	Mitochondria:1
Sspp2c6	Nucleus:12	Extracellular:2
Sspp2c7	Cytoplasm:7	Endoplasmic reticulum:4	Mitochondria:2	pero:1
Sspp2c8	Cytoplasm:4	nucleus:3	Mitochondria:3	plasma membrane:1	Extracellular:1	cytoskeleton:1	E.R._Vacuole:1
Sspp2c9	Chloroplast:7	Mitochondria:4	nucleus:1	plasma membrane:1	Vacuole:1
Sspp2c10	Endoplasmic Reticulum:5	cytoplasm:4	chloroplast:1	nucleus:1	Mitochondria:1	plasma membrane:1	Vacuole:1
Sspp2c11	Cytoplasm:7	chloroplast:5	plasma membrane:2
Sspp2c12	Chloroplast:9	Mitochondria:2	nucleus:1	cytoplasm:1	Vacuole:1
Sspp2c13	Chloroplast:5	cytoplasm:4	Mitochondria:4	nucleus:1
Sspp2c14	Chloroplast:5	cytoplasm:4	Mitochondria:4	nucleus:1
Sspp2c15	Cytoplasm:5	chloroplast:4	Mitochondria:4	nucleus:1
Sspp2c16	Nucleus:3	cytoplasm:3	Mitochondria:3	chloroplast:2	plasma membrane:1	Extracellular:1	cytoskeleton:1
Sspp2c17	Chloroplast:9	Vacuole:2	nucleus:1	Mitochondria:1	plasma membrane:1
Sspp2c18	Chloroplast:6	cytoplasm:6	plasma membrane:2
Sspp2c19	Chloroplast:7	nucleus:3	Mitochondria:3	pero:1
Sspp2c20	Chloroplast:7	Mitochondria:4	nucleus:2	pero:1
Sspp2c21	Chloroplast:9	Mitochondria:2	nucleus:1	cytoplasm:1	Vacuole:1
Sspp2c22	Chloroplast:14
Sspp2c23	Chloroplast:14
Sspp2c24	Cytoplasm:4	nucleus:3	Mitochondria:3	plasma membrane:1	Extracellular:1	cytoskeleton:1	E.R._Vacuole:1
Sspp2c25	Chloroplast:9	Vacuole:2	nucleus:1	Mitochondria:1	plasma membrane:1
Sspp2c26	Chloroplast:9	Mitochondria:2	nucleus:1	cytoplasm:1	Vacuole:1
Sspp2c27	Cytoplasm:7	nucleus:4	chloroplast:2	plasma membrane:1
Sspp2c28	Chloroplast:14
Sspp2c29	Nucleus:4	cytoplasm:3	Mitochondria:3	plasma membrane:1	Extracellular:1	cytoskeleton:1	E.R._Vacuole:1
Sspp2c30	Chloroplast:7	Vacuole:21	nucleus:1	Mitochondria:1
Sspp2c31	plasma membrane:9	Mitochondria:4	nucleus:2	pero:1
Sspp2c32	Chloroplast:11	Mitochondria:2	cytoskeleton:1
Sspp2c33	Chloroplast:13	cytoplasm:1
Sspp2c34	Nucleus:9	cytoplasm:4	chloroplast:1
Sspp2c35	Cytoplasm:9	Mitochondria:4	Endoplasmic reticulum:1
Sspp2c36	Nucleus:9	chloroplast:2	Extracellular:2	cytoplasm:1
Sspp2c37	Cytoplasm:7	nucleus:5	chloroplast:1	plasma membrane:1
Sspp2c38	Cytoplasm:9	Mitochondria:4	Endoplasmic reticulum:1
Sspp2c39	Chloroplast:14
Sspp2c40	Mitochondria:7	cytoplasm:3	chloroplast:2	nucleus:2
Sspp2c41	Chloroplast:3	plasma membrane:3	nucleus:2.5	Mitochondria:2	Vacuole:2	cytoskeleton_nucleus:2	cytoplasm:1
Sspp2c42	Cytoplasm:11	chloroplast:2	Mitochondria:1
Sspp2c43	Nucleus:8	cytoplasm:4	plasma membrane:2
Sspp2c44	Chloroplast:11	nucleus:1	Mitochondria:1	Extracellular:1
Sspp2c45	Cytoplasm:8	nucleus:4	chloroplast:1	Extracellular:1
Sspp2c46	Cytoplasm:10	Mitochondria:3	Endoplasmic reticulum:1
Sspp2c47	Chloroplast:12	Extracellular:2
Sspp2c48	Chloroplast:6	nucleus:2	plasma membrane:2	Vacuole:2	cytoplasm:1	Extracellular:1
Sspp2c49	Chloroplast:3	plasma membrane:2	Extracellular:2	Vacuole:2	Endoplasmic reticulum:2	nucleus:1	cytoplasm:1	Mitochondria:1
Sspp2c50	Cytoplasm:7	chloroplast:4	nucleus:2	pero:1
Sspp2c51	Endoplasmic Reticulum:4.5	cytoplasm:4	E.R._plasma membrane:4	plasma membrane:2.5	Mitochondria:2	chloroplast:1
Sspp2c52	Chloroplast:7	plasma membrane:2	Vacuole:2	cytoplasm:1	Mitochondria:1	Endoplasmic reticulum:1
Sspp2c53	Nucleus:7	cytoplasm:4	chloroplast:1	plasma membrane:1	E.R._Vacuole:1
Sspp2c54	Chloroplast:3	plasma membrane:2	Extracellular:2	Vacuole:2	Endoplasmic reticulum:2	nucleus:1	cytoplasm:1	Mitochondria:1
Sspp2c55	Chloroplast:9	Vacuole:2	nucleus:1	Mitochondria:1	Extracellular:1
Sspp2c56	Endoplasmic Reticulum:4.5	E.R._plasma membrane:4	cytoplasm:3	plasma membrane:2.5	Mitochondria:2	chloroplast:1	Extracellular:1
Sspp2c57	Endoplasmic Reticulum:4.5	E.R._plasma membrane:3.5	cytoplasm:2	Mitochondria:2	Extracellular:2	plasma membrane:1.5	chloroplast:1	Vacuole:1
Sspp2c58	Chloroplast:4	nucleus:2	plasma membrane:2	Vacuole:2	Endoplasmic reticulum:2	cytoplasm:1	Extracellular:1
Sspp2c59	Chloroplast:4	cytoplasm:4	plasma membrane:2	Vacuole:2	nucleus:1	Endoplasmic reticulum:1
Sspp2c60	Nucleus:6	cytoplasm:4	chloroplast:2	plasma membrane:1	cytoskeleton:1
Sspp2c61	Plasma Membrane:10	Vacuole:3	Endoplasmic reticulum:1
Sspp2c62	Chloroplast:10	Vacuole:2	nucleus:1	Mitochondria:1
Sspp2c63	Endoplasmic Reticulum:4.5	cytoplasm:4	E.R._plasma membrane:4	plasma membrane:2.5	Mitochondria:2	chloroplast:1
Sspp2c64	plasma membrane:7	nucleus:2		Vacuole:2	cytoplasm:1	Extracellular:1
Sspp2c65	Chloroplast:7	plasma membrane:2	Vacuole:2	cytoplasm:1	Mitochondria:1	Endoplasmic reticulum:1
Sspp2c66	Nucleus:9	cytoplasm:4	plasma membrane:1
Sspp2c67	Chloroplast:10.5	chloroplast_Mitochondria:7	Mitochondria:2.5	cytoplasm:1
Sspp2c68	Chloroplast:5	Mitochondria:5	cytoplasm:1.5	cytoplasm_nucleus:1.5	Vacuole:1	golg:1
Sspp2c69	Chloroplast:12.5	chloroplast_Mitochondria:7.5	Mitochondria:1.5
Sspp2c70	Cytoplasm:10	chloroplast:1	nucleus:1	Mitochondria:1	Extracellular:1
Sspp2c71	Cytoskeleton:5	cytoplasm:4	nucleus:3	chloroplast:1	golg:1
Sspp2c72	Chloroplast:5	Mitochondria:5	cytoplasm:2	Vacuole:1	golg:1
Sspp2c73	Chloroplast:4	nucleus:3.5	Endoplasmic reticulum:3	cytoskeleton_nucleus:2.5	cytoplasm:1	Mitochondria:1	Extracellular:1
Sspp2c74	Nucleus:6	cytoplasm:5	Mitochondria:1	Vacuole:1	cytoskeleton:1
Sspp2c75	Chloroplast:11.5	chloroplast_Mitochondria:7.5	Mitochondria:2.5
Sspp2c76	Cytoplasm:7	cytoskeleton:4	nucleus:2	golg:1
Sspp2c77	Chloroplast:5	Mitochondria:4	cytoplasm:2.5	cytoplasm_nucleus:2	Vacuole:1	golg:1
Sspp2c78	Chloroplast:12.5	chloroplast_Mitochondria:7.5	Mitochondria:1.5
Sspp2c79	Cytoplasm:9	Mitochondria:3	chloroplast:1	nucleus:1
Sspp2c80	Endoplasmic Reticulum:4.5	cytoplasm:3.5	E.R._plasma membrane:3.5	cytoplasm_nucleus:2.5	Mitochondria:2	plasma membrane:1.5	Extracellular:1	Vacuole:1
Sspp2c81	Cytoplasm:6	cytoskeleton:4	nucleus:3	golg:1
Sspp2c82	Chloroplast:11.5	chloroplast_Mitochondria:7.5	Mitochondria:2.5
Sspp2c83	Endoplasmic Reticulum:4.5	E.R._plasma membrane:3.5	cytoplasm:3	Mitochondria:2	plasma membrane:1.5	chloroplast:1	nucleus:1	Vacuole:1
Sspp2c84	Cytoplasm:11	nucleus:1	Vacuole:1	golg:1
Sspp2c85	Chloroplast:6	cytoplasm:3	nucleus:2	pero:2	Mitochondria:1
Sspp2c86	Chloroplast:13	Mitochondria:1
Sspp2c87	Chloroplast:7.5	chloroplast_Mitochondria:6.5	Mitochondria:4.5	nucleus:1	cytoplasm:1
Sspp2c88	Vacuole:6	Extracellular:5	chloroplast:1	Mitochondria:1	golg:1
Sspp2c89	Chloroplast:13	Extracellular:1
Sspp2c90	Chloroplast:5	cytoplasm:4	nucleus:3	Extracellular:1	cytoskeleton:1
Sspp2c91	Chloroplast_Mitochondria:7	chloroplast:6.5	Mitochondria:6.5	cytoplasm:1
Sspp2c92	Chloroplast:7.5	chloroplast_Mitochondria:6	Mitochondria:3.5	cytoplasm:2	nucleus:1
Sspp2c93	Nucleus:5.5	cytoplasm_nucleus:5.5	cytoplasm:4.5	chloroplast:2	Mitochondria:1	cytoskeleton:1
Sspp2c94	Chloroplast:7	Mitochondria:4	cytoplasm:1.5	cytoplasm_nucleus:1.5	Vacuole:1
Sspp2c95	Nucleus:5	chloroplast:3	cytoplasm:3	Mitochondria:2	cytoskeleton:1
Sspp2c96	Chloroplast:13	Mitochondria:1
Sspp2c97	Chloroplast:5	nucleus:3	cytoplasm:3	Mitochondria:2	cytoskeleton:1
Sspp2c98	Extracellular:7	chloroplast:3	cytoplasm:2	Vacuole:2
Sspp2c99	Chloroplast:5	Mitochondria:4	nucleus:2	plasma membrane:1	Vacuole:1	golg:1
Sspp2c100	Chloroplast:14
Sspp2c101	Extracellular:6	Vacuole:5	chloroplast:1	Mitochondria:1	golg:1
Sspp2c102	Nucleus:12	Extracellular:2
Sspp2c103	Chloroplast:5	cytoplasm:4	nucleus:3	Extracellular:1	cytoskeleton:1
Sspp2c104	Chloroplast:13	Mitochondria:1
Sspp2c105	Chloroplast:5	cytoplasm:4	nucleus:3	Mitochondria:2
Sspp2c106	Chloroplast:6	Extracellular:6	nucleus:1	Endoplasmic reticulum:1
Sspp2c107	Chloroplast:9	Mitochondria:5
Sspp2c108	Chloroplast:6	nucleus:3	pero:3	Mitochondria:2
Sspp2c109	Nucleus:6	cytoplasm:5	cytoskeleton:2	chloroplast:1
Sspp2c110	plasma membrane:6	cytoplasm:5	nucleus:5	Cytoskeleton:1
Sspp2c111	Nucleus:7	cytoplasm:5	chloroplast:1	plasma membrane:1
Sspp2c112	Chloroplast:4	plasma membrane:2	Vacuole:2	Endoplasmic reticulum:2	nucleus:1	cytoplasm:1	Mitochondria:1	Extracellular:1
Sspp2c113	Chloroplast:7	cytoplasm:2	plasma membrane:2	Vacuole:2	Mitochondria:1
Sspp2c114	Nucleus:9	chloroplast:2	cytoplasm:1	plasma membrane:1	pero:1
Sspp2c115	Cytoplasm:9	pero:2	chloroplast:1	nucleus:1	E.R._Vacuole:1
Sspp2c116	Chloroplast:4	plasma membrane:2	Vacuole:2	Endoplasmic reticulum:2	nucleus:1	cytoplasm:1	Mitochondria:1	Extracellular:1
Sspp2c117	Chloroplast:4	nucleus:2	plasma membrane:2	Vacuole:2	Endoplasmic reticulum:2	cytoplasm:1	Extracellular:1
Sspp2c118	Chloroplast:6	nucleus:5	cytoplasm:2	Mitochondria:1
Sspp2c119	Nucleus:6	chloroplast:5	cytoplasm:2	Mitochondria:1
Sspp2c120	Cytoplasm:10	pero:2	nucleus:1	E.R._Vacuole:1
Sspp2c121	Chloroplast:6	cytoplasm:5	nucleus:1	Mitochondria:1	cytoskeleton:1
Sspp2c122	Chloroplast:4	plasma membrane:2	Vacuole:2	Endoplasmic reticulum:2	nucleus:1	cytoplasm:1	Mitochondria:1	Extracellular:1
Sspp2c123	Chloroplast:4	nucleus:2	plasma membrane:2	Vacuole:2	Endoplasmic reticulum:2	cytoplasm:1	Extracellular:1
Sspp2c124	Cytoplasm:5	chloroplast:4	nucleus:2	Mitochondria:1	plasma membrane:1	cytoskeleton:1
Sspp2c125	Cytoplasm:5	chloroplast:4	nucleus:2	Mitochondria:1	plasma membrane:1	cytoskeleton:1
Sspp2c126	Chloroplast:6	nucleus:6	cytoplasm:1	Mitochondria:1
Sspp2c127	Cytoplasm:11	chloroplast:1	nucleus:1	Mitochondria:1
Sspp2c128	Cytoplasm:6	chloroplast:3	nucleus:2	plasma membrane:1	cytoskeleton:1	E.R._Vacuole:1
Sspp2c129	Chloroplast:11	Mitochondria:2	cytoplasm:1
Sspp2c130	Cytoplasm:10	chloroplast:3	nucleus:1
Sspp2c131	Cytoplasm:8	chloroplast:4	pero:1	cytoskeleton_nucleus:1
Sspp2c132	Cytoplasm:8	chloroplast:3	nucleus:2	Mitochondria:1
Sspp2c133	Chloroplast:11	Mitochondria:2	cytoplasm:1
Sspp2c134	Cytoplasm:7	chloroplast:4	nucleus:2	plasma membrane:1
Sspp2c135	Chloroplast:14
Sspp2c136	Cytoplasm:9	nucleus:3	chloroplast:1	cytoskeleton:1
Sspp2c137	Cytoplasm:7	nucleus:6	chloroplast:1
Sspp2c138	Chloroplast:11	Mitochondria:2	cytoplasm:1
Sspp2c139	Cytoplasm:10	chloroplast:1	nucleus:1	Mitochondria:1	cytoskeleton:1
Sspp2c140	Cytoplasm:9	nucleus:2.5	cytoskeleton_nucleus:2	Mitochondria:1	pero:1
Sspp2c141	Cytoplasm:7	chloroplast:6	Mitochondria:1
Sspp2c142	Chloroplast:14
Sspp2c143	Cytoplasm:7	Vacuole:2	Endoplasmic reticulum:2	chloroplast:1	nucleus:1	Mitochondria:1
Sspp2c144	Chloroplast:11	cytoplasm:1	Mitochondria:1	Vacuole:1
Sspp2c145	Vacuole:6	Extracellular:4	plasma membrane:2	chloroplast:1	cytoskeleton_nucleus:1

## Sheet: Table S5
Table S5 The FPKM value of all SsPP2Cs under cold stress
Original gene ID	Gene ID in this study	Control1_Count	Control2_Count	Control3_Count	LT0.5h1_Count	LT0.5h2_Count	LT0.5h3_Count	LT1h1_Count	LT1h2_Count	LT1h3_Count	LT6h1_Count	LT6h2_Count	LT6h3_Count	Control1_FPKM	Control2_FPKM	Control3_FPKM	LT0.5h1_FPKM	LT0.5h2_FPKM	LT0.5h3_FPKM	LT1h1_FPKM	LT1h2_FPKM	LT1h3_FPKM	LT6h1_FPKM	LT6h2_FPKM	LT6h3_FPKM	Control1_Control2_Control3_vs_LT0.5h1_LT0.5h2_LT0.5h3_pValue	Control1_Control2_Control3_vs_LT0.5h1_LT0.5h2_LT0.5h3_FDR	Control1_Control2_Control3_vs_LT0.5h1_LT0.5h2_LT0.5h3_log2FC	Control1_Control2_Control3_vs_LT0.5h1_LT0.5h2_LT0.5h3_regulated	Control1_Control2_Control3_vs_LT1h1_LT1h2_LT1h3_pValue	Control1_Control2_Control3_vs_LT1h1_LT1h2_LT1h3_FDR	Control1_Control2_Control3_vs_LT1h1_LT1h2_LT1h3_log2FC	Control1_Control2_Control3_vs_LT1h1_LT1h2_LT1h3_regulated	LT0.5h1_LT0.5h2_LT0.5h3_vs_LT1h1_LT1h2_LT1h3_pValue	LT0.5h1_LT0.5h2_LT0.5h3_vs_LT1h1_LT1h2_LT1h3_FDR	LT0.5h1_LT0.5h2_LT0.5h3_vs_LT1h1_LT1h2_LT1h3_log2FC	LT0.5h1_LT0.5h2_LT0.5h3_vs_LT1h1_LT1h2_LT1h3_regulated
Sspon.01G0007840-1P	Sspp2c1	1764	2568	2516	577	516	561	2220	1938	1179	3644	2375	3393	56.2201	73.0213	71.2364	15.7461	13.725	17.3811	53.9699	49.3402	33.8735	92.5297	84.6741	101.277	4.86544e-37	1.63729e-33	-2.08702	down	0.00372946	0.0198384	-0.510372	normal	1.28757e-17	6.89197e-15	1.4868	up
Sspon.01G0007980-1P	Sspp2c10	0	0	0	0	0	0	0	0	0	0	0	0	0	0	0	0	0	0	0	0	0	0	0	0	--	--	--	--	--	--	--	--	--	--	--	--
Sspon.08G0020800-2C	Sspp2c100	307	278	294	224	262	205	258	207	175	356	144	222	13.5539	10.9505	11.5311	8.46795	9.65375	8.79838	8.68863	7.30048	6.96495	12.5224	7.11185	9.17936	0.0360135	0.160837	-0.445848	normal	0.00706709	0.0332164	-0.596176	normal	0.529509	0.910865	-0.129837	normal
Sspon.05G0016870-3C	Sspp2c101	0	0	0	0	0	0	0	0	0	0	0	0	0	0	0	0	0	0	0	0	0	0	0	0	--	--	--	--	--	--	--	--	--	--	--	--
Sspon.05G0034870-1C	Sspp2c102	14	4	18	19	13	13	14	24	14	9	4	14	0.369231	0.094122	0.421736	0.429069	0.286142	0.3333	0.281646	0.505633	0.332852	0.189113	0.118011	0.345805	--	--	--	--	--	--	--	--	--	--	--	--
Sspon.05G0021970-3D	Sspp2c103	243	302	349	445	379	428	413	428	486	447	250	337	9.54799	10.587	12.1823	14.9716	12.4283	16.3483	12.3783	13.4339	17.2145	13.9934	10.9885	12.4013	0.0792733	0.267564	0.357975	normal	0.0431294	0.13339	0.419319	normal	0.781412	0.972431	0.0511544	normal
Sspon.05G0004670-3D	Sspp2c104	159	157	169	183	193	216	262	298	213	303	353	279	5.20751	4.58769	4.91721	5.13202	5.27544	6.87716	6.54545	7.79658	6.28878	7.90652	12.9331	8.55796	0.506644	0.753479	0.161351	normal	0.0348692	0.114095	0.491266	normal	0.158169	0.654132	0.293518	normal
Sspon.05G0004550-4D	Sspp2c105	298	246	358	317	255	291	163	272	239	114	93	31	7.97225	5.87166	8.50836	7.26152	5.69342	7.56798	3.32627	5.81283	5.76389	2.42985	2.78318	0.77671	0.453121	0.714621	-0.166292	normal	0.0357878	0.11637	-0.531329	normal	0.148375	0.641879	-0.32164	normal
Sspon.05G0003740-3D	Sspp2c106	0	0	0	0	0	0	0	0	0	0	0	0	0	0	0	0	0	0	0	0	0	0	0	0	--	--	--	--	--	--	--	--	--	--	--	--
Sspon.05G0010340-4D	Sspp2c107	214	285	178	145	129	124	138	122	132	206	144	172	4.96578	5.90037	3.66937	2.88101	2.49822	2.79716	2.44263	2.26145	2.76122	3.80847	3.73792	3.73796	0.00182852	0.0188224	-0.811323	normal	0.000937808	0.00635951	-0.884711	normal	0.855911	0.983898	-0.0423532	normal
Sspon.06G0009020-1A	Sspp2c108	9	14	27	52	39	29	48	50	39	32	52	40	0.430124	0.596954	1.14634	2.12794	1.55555	1.34732	1.74984	1.90887	1.68023	1.21846	2.78002	1.79038	0.0751431	0.25889	0.770309	normal	0.0340887	0.11214	1.01139	normal	0.736097	0.962711	0.0996077	normal
Sspon.06G0009020-2B	Sspp2c109	290	375	323	284	271	355	589	446	380	275	250	485	11.9532	13.7905	11.8273	10.0232	9.32231	14.2245	18.5185	14.685	14.1196	9.03084	11.5271	18.7224	0.336569	0.615387	-0.211968	normal	0.083873	0.217158	0.346517	normal	0.0092926	0.159183	0.51355	normal
Sspon.01G0031780-1A	Sspp2c11	271	378	248	193	249	110	208	167	225	304	207	202	8.33144	10.3682	6.7733	5.08056	6.38878	3.2875	4.87775	4.1013	6.23572	7.44618	7.11893	5.81614	0.00515166	0.0406059	-0.758583	normal	0.00614314	0.029648	-0.686367	normal	0.713294	0.958203	0.0900984	normal
Sspon.06G0009020-3C	Sspp2c110	87	135	110	42	55	49	62	66	35	90	33	88	3.7366	5.17312	4.19709	1.54458	1.97146	2.04586	2.03121	2.26441	1.35512	3.07971	1.5855	3.53976	0.000608774	0.0081058	-1.10986	down	0.00212711	0.0125644	-1.06552	normal	0.812338	0.976614	0.0689951	normal
Sspon.06G0036190-1D	Sspp2c111	0	0	0	0	0	0	0	0	0	0	0	0	0	0	0	0	0	0	0	0	0	0	0	0	--	--	--	--	--	--	--	--	--	--	--	--
Sspon.07G0000220-1A	Sspp2c112	6	21	13	18	5	14	21	28	17	48	11	19	0.243648	0.760838	0.468979	0.625875	0.169453	0.552665	0.650483	0.908288	0.62232	1.55297	0.499687	0.7226	--	--	--	--	--	--	--	--	--	--	--	--
Sspon.07G0000220-1P	Sspp2c113	21	28	25	16	30	19	65	29	20	25	32	13	1.20061	1.42824	1.26975	0.783258	1.43143	1.05598	2.83465	1.32444	1.03078	1.13876	2.04656	0.696078	0.636205	0.834882	-0.205475	normal	0.479346	0.679895	0.340144	normal	0.23768	0.746589	0.358681	normal
Sspon.07G0000740-1A	Sspp2c114	122	97	136	202	160	167	259	290	234	177	167	192	3.4329	2.4352	3.39968	4.86694	3.75742	4.56814	5.55912	6.51858	5.93567	3.96811	5.25667	5.05982	0.119593	0.344187	0.414922	normal	0.000178828	0.00155979	0.936501	normal	0.0258067	0.288169	0.459729	normal
Sspon.07G0003250-1A	Sspp2c115	249	200	204	194	171	157	321	294	233	368	331	242	8.4196	6.0337	6.12802	5.61691	4.82566	5.16076	8.27946	7.94134	7.10234	9.91401	12.5203	7.66373	0.084276	0.278227	-0.416974	normal	0.375832	0.587315	0.201999	normal	0.00426953	0.0962578	0.577169	normal
Sspon.07G0000220-2P	Sspp2c116	38	34	50	51	23	20	56	83	82	59	62	95	0.935038	0.746424	1.09298	1.07453	0.472326	0.478407	1.05109	1.63147	1.81892	1.15666	1.7066	2.18928	0.38334	0.656928	-0.360476	normal	0.111025	0.264179	0.62182	normal	0.0145181	0.209293	0.728383	normal
Sspon.07G0000740-2B	Sspp2c117	51	61	31	47	73	50	41	26	32	45	33	26	1.67877	1.79148	0.906528	1.32472	2.00545	1.59998	1.02946	0.683674	0.949564	1.18017	1.21515	0.801544	0.808894	0.921739	0.0913494	normal	0.196142	0.38865	-0.565669	normal	0.0906433	0.526519	-0.499848	normal
Sspon.03G0009980-2B	Sspp2c118	17	29	32	17	27	18	50	44	49	4	28	7	0.622466	0.947383	1.04091	0.53299	0.825085	0.640709	1.3965	1.28698	1.61739	0.116691	1.14688	0.240048	0.499426	0.748502	-0.293896	normal	0.173736	0.357761	0.600487	normal	0.0278824	0.301031	0.662712	normal
Sspon.03G0009980-1P	Sspp2c119	53	36	49	25	47	37	36	22	26	68	24	19	2.18628	1.32493	1.79566	0.883025	1.61806	1.48372	1.13276	0.724947	0.966843	2.23485	1.10748	0.734033	0.370554	0.646229	-0.352088	normal	0.103876	0.252397	-0.714371	normal	0.460773	0.886107	-0.223518	normal
Sspon.01G0002130-2B	Sspp2c12	737	825	865	779	754	650	786	797	1094	811	464	527	17.3645	17.3424	18.1055	15.7158	14.8264	14.8878	14.1261	15.0006	23.2362	15.2239	12.2294	11.6289	0.0822238	0.273821	-0.26467	normal	0.958615	0.981894	0.00972936	normal	0.161537	0.657368	0.254095	normal
Sspon.07G0003250-1P	Sspp2c120	198	231	371	247	223	248	403	276	273	486	361	350	5.79991	6.03712	9.65447	6.19522	5.45167	7.06204	9.00465	6.45832	7.20895	11.3423	11.8293	9.6019	0.335663	0.614599	-0.237865	normal	0.688683	0.832841	0.0993874	normal	0.118824	0.588392	0.316184	normal
Sspon.07G0014030-2B	Sspp2c121	291	321	290	253	273	219	254	298	256	361	241	269	8.87825	8.73777	7.86015	6.60934	6.95129	6.49532	5.91117	7.26281	7.04089	8.77508	8.22517	7.68634	0.0666942	0.24038	-0.37845	normal	0.148948	0.323371	-0.299848	normal	0.688684	0.952654	0.0780522	normal
Sspon.07G0000220-3C	Sspp2c122	59	30	49	43	45	28	33	66	34	30	56	44	2.40148	1.08946	1.77183	1.49865	1.52865	1.10792	1.02458	2.14598	1.24755	0.972878	2.54982	1.67731	0.454091	0.715101	-0.294626	normal	0.677874	0.825732	-0.180991	normal	0.745188	0.964345	0.0974559	normal
Sspon.07G0000740-3C	Sspp2c123	119	108	126	140	155	157	167	130	125	127	87	121	3.90973	3.16581	3.67763	3.9385	4.2501	5.01443	4.18525	3.41191	3.70222	3.3244	3.19751	3.72321	0.41001	0.679608	0.218567	normal	0.735631	0.862299	0.094143	normal	0.611834	0.934052	-0.116503	normal
Sspon.07G0014030-1P	Sspp2c124	100	100	142	101	78	59	200	87	123	228	100	195	2.83373	2.52825	3.57475	2.45066	1.84468	1.6253	4.32309	1.96939	3.14208	5.14758	3.16995	5.17519	0.0704365	0.248875	-0.5602	normal	0.760218	0.876918	0.0994533	normal	0.045881	0.388165	0.543182	normal
Sspon.07G0014030-3C	Sspp2c125	509	534	597	441	475	436	595	530	365	678	462	521	12.5305	11.7288	13.0564	9.29592	9.75916	10.4342	11.1731	10.4227	8.10021	13.2981	12.7229	12.0122	0.0250003	0.125229	-0.381309	normal	0.108266	0.25955	-0.293598	normal	0.63527	0.940047	0.0839289	normal
Sspon.03G0041460-2D	Sspp2c126	21	41	5	21	52	50	52	17	3	10	39	6	0.776563	1.3527	0.164258	0.664936	1.60483	1.79742	1.46678	0.502181	0.100007	0.294623	1.6133	0.207798	0.307574	0.588485	0.458132	normal	0.898473	0.952867	-0.070996	normal	0.256111	0.764861	-0.336237	normal
Sspon.05G0003390-2D	Sspp2c127	1614	1544	1608	1378	1362	1239	1449	1164	1110	1150	789	865	55.4381	47.3166	49.0669	40.5282	39.0436	41.3712	37.9645	31.9383	34.3701	31.4711	30.3162	27.8262	0.00598675	0.0454314	-0.37363	normal	0.000230515	0.00193901	-0.506472	normal	0.357142	0.835511	-0.125864	normal
Sspon.07G0014030-4D	Sspp2c128	1203	1473	1329	1283	1085	1139	1705	1259	1110	1541	1251	1425	43.1694	47.1601	42.3676	39.4222	32.4944	39.7335	46.6703	36.0903	35.9076	44.0578	50.2183	47.8915	0.0472737	0.192703	-0.299041	normal	0.387992	0.598952	-0.132879	normal	0.302838	0.801751	0.159406	normal
Sspon.08G0001220-1A	Sspp2c129	2380	2534	2168	2413	3042	2746	2728	2845	2336	1990	1473	1698	54.2847	51.5666	43.9296	47.1261	57.9065	60.8868	47.4624	51.8366	48.0315	36.1629	37.5834	36.2719	0.552368	0.78397	0.0883414	normal	0.994954	0.997628	0.000805218	normal	0.517401	0.906789	-0.0863049	normal
Sspon.01G0005910-1T	Sspp2c13	4	8	9	1	7	4	2	1	7	14	15	6	0.134992	0.240879	0.269829	0.0288969	0.197158	0.131229	0.0514853	0.0269589	0.212961	0.376431	0.566282	0.189641	--	--	--	--	--	--	--	--	--	--	--	--
Sspon.08G0002450-1A	Sspp2c130	0	3	0	0	8	0	0	0	0	0	0	0	0	0.16978	0	0	0.423509	0	0	0	0	0	0	0	--	--	--	--	--	--	--	--	--	--	--	--
Sspon.08G0006590-1A	Sspp2c131	55	73	55	62	61	43	70	57	62	48	25	26	1.9901	2.35666	1.76796	1.92091	1.84209	1.51253	1.93204	1.64756	2.02235	1.38377	1.01192	0.881087	0.529597	0.768726	-0.220488	normal	0.802187	0.901454	-0.0917865	normal	0.69093	0.952994	0.111806	normal
Sspon.08G0002450-1P	Sspp2c132	3	18	16	3	27	0	0	0	1	0	2	0	0.18295	0.979364	0.866819	0.156652	1.37418	0	0	0	0.0549748	0	0.136438	0	--	--	--	--	--	--	--	--	--	--	--	--
Sspon.08G0001220-2B	Sspp2c133	181	283	300	174	260	223	267	197	185	173	159	130	5.38053	7.50576	7.92257	4.42894	6.45043	6.44427	6.05429	4.67808	4.9576	4.09735	5.28734	3.61929	0.229408	0.501791	-0.299483	normal	0.136991	0.30544	-0.365153	normal	0.816135	0.977273	-0.0510646	normal
Sspon.08G0006590-2B	Sspp2c134	332	273	363	247	345	214	307	268	198	189	137	130	13.8154	10.1356	13.4193	8.80087	11.9815	8.65688	9.74471	8.9087	7.42752	6.26609	6.37734	5.06642	0.104991	0.31778	-0.367016	normal	0.0329344	0.109267	-0.468839	normal	0.690796	0.952994	-0.0840475	normal
Sspon.08G0020800-1B	Sspp2c135	24	16	42	16	9	7	11	6	22	15	6	12	1.2341	0.73404	1.91861	0.704469	0.386233	0.349912	0.431456	0.246459	1.0198	0.614525	0.34513	0.5779	0.0552195	0.212984	-0.866676	normal	0.138271	0.307319	-0.787773	normal	--	--	--	--
Sspon.08G0022970-1B	Sspp2c136	12	8	50	47	9	28	66	58	5	5	0	3	0.400825	0.23841	1.48369	1.34423	0.250891	0.909188	1.6816	1.54759	0.150556	0.133062	0	0.0938486	0.824669	0.928942	0.101389	normal	0.399466	0.609355	0.45673	normal	0.500694	0.900892	0.198569	normal
Sspon.08G0022970-1T	Sspp2c137	23	31	30	69	68	56	111	69	85	11	2	8	0.728575	0.876132	0.84424	1.87154	1.79773	1.72447	2.6821	1.74602	2.42727	0.277619	0.0708713	0.237339	0.0218626	0.114417	0.855867	normal	0.0008296	0.0057416	1.30155	up	0.254761	0.763589	0.308877	normal
Sspon.08G0001220-3C	Sspp2c138	952	995	891	1228	1123	1065	1271	1027	1022	751	685	675	26.0566	24.2977	21.6649	28.7795	25.6525	28.337	26.5358	22.4546	25.2165	16.3769	20.9732	17.3029	0.348726	0.626692	0.141169	normal	0.646935	0.804767	0.068291	normal	0.608608	0.93293	-0.0721028	normal
Sspon.08G0002450-2C	Sspp2c139	5	1	6	0	6	7	4	0	14	4	0	0	0.304916	0.0544091	0.325057	0	0.305372	0.414983	0.18607	0	0.769647	0.194348	0	0	--	--	--	--	--	--	--	--	--	--	--	--
Sspon.01G0005910-2B	Sspp2c14	1	10	8	2	7	2	6	4	0	7	7	8	0.033748	0.301099	0.239848	0.0577938	0.197158	0.0656145	0.154456	0.107836	0	0.188216	0.264265	0.252855	--	--	--	--	--	--	--	--	--	--	--	--
Sspon.08G0002450-3D	Sspp2c140	0	0	0	0	0	6	0	0	0	0	0	0	0	0	0	0	0	0.450553	0	0	0	0	0	0	--	--	--	--	--	--	--	--	--	--	--	--
Sspon.08G0006590-4D	Sspp2c141	34	26	30	42	51	36	30	17	36	33	10	15	1.20762	0.82392	0.946607	1.27733	1.51178	1.24301	0.812787	0.48234	1.15267	0.933843	0.397323	0.49897	0.457415	0.717493	0.293975	normal	0.679745	0.827116	-0.19672	normal	0.237808	0.746589	-0.356851	normal
Sspon.08G0020800-3D	Sspp2c142	9	5	11	11	13	8	17	9	12	4	2	2	0.462787	0.229388	0.502492	0.484323	0.557892	0.399899	0.666795	0.369688	0.556254	0.163873	0.115043	0.0963166	--	--	--	--	--	--	--	--	--	--	--	--
Sspon.08G0022970-2D	Sspp2c143	2	10	19	39	23	19	60	26	33	7	0	0	0.0802781	0.35812	0.677515	1.3404	0.770484	0.741384	1.83706	0.833671	1.19408	0.223859	0	0	0.131995	0.36526	0.690699	normal	0.0212139	0.0780782	1.21951	normal	0.374085	0.845177	0.269972	normal
Sspon.08G0022970-1P	Sspp2c144	220	198	187	439	368	465	584	646	459	65	35	95	8.9757	7.20729	6.77775	15.3361	12.5303	18.4425	18.1745	21.0539	16.8815	2.11285	1.59738	3.62996	4.53314e-05	0.00101743	0.897263	normal	2.23529e-10	7.5008e-09	1.27417	up	0.0682522	0.469281	0.326968	normal
Sspon.08G0030070-1D	Sspp2c145	0	0	0	0	0	0	0	0	0	0	0	0	0	0	0	0	0	0	0	0	0	0	0	0	--	--	--	--	--	--	--	--	--	--	--	--
Sspon.01G0005910-1P	Sspp2c15	84	76	69	36	36	11	50	37	54	92	103	41	3.53496	2.85351	2.5796	1.29721	1.26437	0.450008	1.60502	1.24383	2.04858	3.08463	4.84882	1.61593	0.00158295	0.0169608	-1.23145	normal	0.0471888	0.142692	-0.741821	normal	0.182186	0.685956	0.404775	normal
Sspon.01G0040480-1B	Sspp2c16	111	147	127	239	178	118	223	174	159	179	128	169	3.48441	4.11704	3.54168	6.42404	4.66332	3.6009	5.3397	4.36325	4.49943	4.47682	4.4948	4.96851	0.273616	0.552961	0.309173	normal	0.181519	0.368619	0.352672	normal	0.925425	0.992624	0.0221825	normal
Sspon.01G0013840-2B	Sspp2c17	260	216	302	313	342	286	270	429	292	408	271	271	5.6722	4.2043	5.85307	5.84691	6.22691	6.0655	4.49311	7.47636	5.74268	7.09167	6.61365	5.53708	0.494719	0.744978	0.145443	normal	0.42663	0.633517	0.187938	normal	0.854533	0.983854	0.0371953	normal
Sspon.01G0031780-2B	Sspp2c18	176	198	153	123	203	101	71	187	117	237	170	157	8.13542	8.16571	6.28285	4.86828	7.83126	4.53848	2.5034	6.90499	4.87536	8.72821	8.79042	6.79673	0.164658	0.416614	-0.393434	normal	0.0701364	0.191089	-0.585386	normal	0.599269	0.930784	-0.14473	normal
Sspon.01G0028590-2B	Sspp2c19	1872	2116	1814	758	817	617	2596	2001	1569	3299	2916	2694	65.1584	65.7115	56.0919	22.5911	23.7331	20.8772	68.9246	55.6373	49.2312	91.4864	113.539	87.8203	3.37495e-23	2.27143e-20	-1.48873	down	0.612758	0.780937	-0.0773433	normal	1.16677e-17	6.31326e-15	1.34548	up
Sspon.01G0002130-1A	Sspp2c2	638	804	729	768	678	612	700	706	817	796	406	675	16.46	18.5066	16.7084	16.9658	14.5985	15.3491	13.7757	14.5502	19.0014	16.3619	11.7174	16.3097	0.249023	0.525961	-0.189922	normal	0.548973	0.735224	-0.103065	normal	0.616518	0.934715	0.0831996	normal
Sspon.01G0028590-1P	Sspp2c20	657	809	1038	454	449	389	1495	928	1014	1078	1762	1380	30.2085	33.1874	42.3993	17.874	17.2297	17.3874	52.4336	34.0852	42.0295	39.4904	90.6281	59.4258	1.68325e-08	1.16871e-06	-1.02363	down	0.111627	0.265245	0.299371	normal	6.09615e-13	2.29899e-10	1.25021	up
Sspon.01G0050660-1C	Sspp2c21	327	321	325	243	259	237	200	252	234	106	184	184	7.90449	6.92297	6.97924	5.02963	5.2251	5.56925	3.68775	4.8661	5.09912	2.04146	4.97551	4.16559	0.0149158	0.0877818	-0.491302	normal	0.0037076	0.0197369	-0.627519	normal	0.565222	0.921562	-0.1174	normal
Sspon.01G0052290-1C	Sspp2c22	442	609	741	461	418	415	588	695	451	837	636	621	12.6836	15.5919	18.8903	11.3273	10.0107	11.5769	12.8708	15.9316	11.6668	19.1362	20.4161	16.6896	0.00494687	0.0393978	-0.550112	normal	0.326925	0.53893	-0.192224	normal	0.0465464	0.391276	0.345351	normal
Sspon.01G0052290-1P	Sspp2c23	3509	4199	6592	2785	2850	2439	3418	3507	3185	7194	5093	4534	111.562	119.108	186.186	75.8161	75.6216	75.3818	82.8915	89.0682	91.2841	182.227	181.134	135.004	3.84444e-07	1.79848e-05	-0.89677	normal	0.000170486	0.00149904	-0.624225	normal	0.0162232	0.222884	0.282288	normal
Sspon.01G0013700-2C	Sspp2c24	7	12	2	44	19	21	20	29	40	29	28	6	0.32617	0.498872	0.0827894	1.75551	0.73887	0.951235	0.710856	1.07944	1.68019	1.0766	1.45948	0.261837	0.0339762	0.154729	0.973193	normal	0.0231527	0.0835071	1.23393	normal	0.895816	0.988639	0.0397872	normal
Sspon.01G0013840-3C	Sspp2c25	147	195	259	176	114	139	197	175	164	219	196	139	3.20162	3.78921	5.0113	3.28223	2.07217	2.94299	3.27283	3.0447	3.21995	3.8002	4.77531	2.83531	0.0507709	0.201573	-0.53373	normal	0.255316	0.461243	-0.291489	normal	0.30974	0.805184	0.234425	normal
Sspon.01G0050660-2D	Sspp2c26	142	155	192	192	281	186	163	223	200	119	38	131	3.82634	3.72639	4.59616	4.42996	6.31932	4.87226	3.35034	4.80015	4.85824	2.55477	1.14544	3.30598	0.254277	0.531718	0.284916	normal	0.659952	0.813511	0.113799	normal	0.479863	0.894783	-0.159232	normal
Sspon.01G0007840-2D	Sspp2c27	90	218	250	52	119	12	103	29	73	160	125	167	2.41392	5.21673	5.95687	1.19423	2.66376	0.312884	2.10728	0.621345	1.76505	3.41908	3.75045	4.19498	0.00133916	0.0149056	-1.2923	normal	0.000390189	0.00303814	-1.36407	down	0.79057	0.973082	0.0806656	normal
Sspon.01G0052290-2D	Sspp2c28	911	1104	1445	1511	1255	1208	1804	1920	1710	2114	1606	1738	31.3325	33.8772	44.1513	44.4985	36.0238	40.3893	47.3281	52.7513	53.0184	57.9284	61.7897	55.9835	0.614029	0.821608	0.0857469	normal	0.00111354	0.00733947	0.499481	normal	0.00346937	0.0827926	0.397857	normal
Sspon.01G0013700-3D	Sspp2c29	344	436	421	441	563	342	396	417	318	488	289	383	10.2377	11.5768	11.1307	11.2379	13.9836	9.89443	8.98965	9.91363	8.53145	11.571	9.6213	10.6751	0.856627	0.944155	0.0366019	normal	0.21073	0.407226	-0.234111	normal	0.181317	0.684546	-0.251169	normal
Sspon.01G0005910-1A	Sspp2c3	101	173	123	54	64	121	149	168	139	181	158	152	4.53592	6.93189	4.90736	2.07655	2.39879	5.28265	5.10429	6.02709	5.62746	6.47638	7.9377	6.39324	0.0447186	0.185737	-0.685812	normal	0.867451	0.937186	0.047538	normal	0.0194877	0.247853	0.633725	normal
Sspon.01G0013840-4D	Sspp2c30	172	176	257	220	209	176	193	213	180	230	177	154	4.32828	3.95149	5.74537	4.74038	4.38936	4.30548	3.70467	4.28174	4.08331	4.61131	4.98257	3.62945	0.65851	0.847597	-0.106711	normal	0.459652	0.663159	-0.182114	normal	0.748288	0.965228	-0.0665385	normal
Sspon.01G0028590-3D	Sspp2c31	333	312	417	159	160	135	372	433	195	521	593	295	14.8021	12.3736	16.4669	6.05172	5.93563	5.83357	12.6132	15.3752	7.81387	18.4512	29.4867	12.281	7.12892e-09	5.395e-07	-1.26391	down	0.314172	0.526047	-0.244674	normal	8.89811e-05	0.00544831	0.899359	normal
Sspon.01G0031780-3D	Sspp2c32	160	207	189	111	209	112	191	147	160	172	197	136	6.46706	7.4648	6.78651	3.84161	7.0502	4.40075	5.88878	4.74633	5.82988	5.53892	8.90731	5.14824	0.115679	0.33727	-0.440547	normal	0.244633	0.448376	-0.292129	normal	0.566381	0.922038	0.142266	normal
Sspon.02G0005100-1P	Sspp2c33	61	56	6	16	15	57	54	24	99	10	20	28	2.25094	1.84367	0.196691	0.505543	0.461949	2.04471	1.51996	0.707457	3.29323	0.293998	0.825578	0.967665	0.464667	0.723316	-0.333142	normal	0.587099	0.763076	0.277311	normal	0.149314	0.642905	0.436235	normal
Sspon.02G0006710-1A	Sspp2c34	0	0	0	0	0	0	0	0	0	0	0	0	0	0	0	0	0	0	0	0	0	0	0	0	--	--	--	--	--	--	--	--	--	--	--	--
Sspon.02G0006910-1A	Sspp2c35	225	189	215	189	193	205	274	335	379	178	164	143	9.79269	7.3391	8.31297	7.04344	7.01044	8.67353	9.09652	11.6471	14.87	6.17233	7.98467	5.82893	0.388075	0.660928	-0.202506	normal	0.0401155	0.126419	0.486747	normal	0.00330306	0.080208	0.624209	normal
Sspon.02G0013130-1A	Sspp2c36	22	46	46	11	17	22	14	11	4	80	15	13	0.876983	1.63602	1.62901	0.375461	0.565569	0.852538	0.425698	0.35028	0.143741	2.54079	0.668888	0.485339	0.0470874	0.192238	-0.857365	normal	0.0028353	0.0159229	-1.52367	normal	--	--	--	--
Sspon.02G0016570-1A	Sspp2c37	100	112	126	56	49	98	64	74	80	92	99	134	4.74869	4.74519	5.31548	2.27701	1.94195	4.524	2.31824	2.80711	3.42466	3.48074	5.259	5.95953	0.0374079	0.165012	-0.697742	normal	0.0265285	0.0926784	-0.705171	normal	0.891338	0.988111	0.0391639	normal
Sspon.02G0006910-2B	Sspp2c38	416	436	227	308	283	315	491	326	236	476	231	425	17.6777	16.5303	8.56951	11.2069	10.0366	13.0126	15.9154	11.0663	9.0406	16.1157	10.9809	16.9143	0.170963	0.42608	-0.347676	normal	0.448875	0.653505	-0.205725	normal	0.522212	0.90856	0.136486	normal
Sspon.03G0033420-2C	Sspp2c39	927	920	1046	1057	1213	1003	1356	1408	1355	1414	1120	1564	50.665	44.8619	50.7876	49.466	55.3295	53.2907	56.5318	61.4731	66.7606	61.5725	68.4762	80.0567	0.70001	0.870328	0.0562878	normal	0.00940522	0.0416084	0.356489	normal	0.0379118	0.352296	0.286703	normal
Sspon.01G0007840-1A	Sspp2c4	24	19	49	5	13	6	30	35	24	36	43	38	0.855349	0.604153	1.55141	0.152583	0.386673	0.207877	0.815565	0.996448	0.771075	1.02222	1.71433	1.26838	0.00934571	0.0631927	-1.17847	normal	0.754694	0.873506	-0.148726	normal	0.0145571	0.209377	0.730068	normal
Sspon.02G0002140-2C	Sspp2c40	322	521	323	183	181	138	323	273	308	527	307	394	11.2529	16.2445	10.0279	5.47598	5.27903	4.68823	8.61024	7.62122	9.70312	14.6733	12.0016	12.8955	2.90794e-07	1.41003e-05	-1.23995	down	0.032887	0.109149	-0.491935	normal	0.000475809	0.0201825	0.71638	normal
Sspon.02G0006910-3C	Sspp2c41	13	11	4	37	31	5	21	25	12	22	3	16	0.0991702	0.0748673	0.0271079	0.241681	0.197364	0.0370792	0.122198	0.152346	0.0825225	0.133712	0.0256008	0.114312	0.191424	0.454598	0.600954	normal	--	--	--	--	0.650519	0.943256	-0.133753	normal
Sspon.02G0016570-3C	Sspp2c42	80	82	97	50	59	74	84	41	40	85	92	75	2.98373	2.72863	3.21395	1.59677	1.83649	2.68302	2.38976	1.22154	1.34488	2.52579	3.8384	2.61977	0.119849	0.34463	-0.514339	normal	0.0538742	0.15779	-0.715881	normal	0.645062	0.942413	-0.134583	normal
Sspon.02G0016760-3C	Sspp2c43	84	91	89	76	69	110	131	135	63	39	104	64	4.41069	4.26314	4.1516	3.41699	3.02374	5.6149	5.24691	5.66259	2.98209	1.63155	6.10877	3.14731	0.683666	0.861954	-0.131459	normal	0.695415	0.837281	0.129918	normal	0.441485	0.877827	0.211753	normal
Sspon.02G0000550-4D	Sspp2c44	45	41	44	82	62	53	113	126	67	84	26	58	2.02096	1.64282	1.75548	3.15327	2.32383	2.31389	3.87104	4.52032	2.71252	3.00561	1.3062	2.43952	0.281745	0.561742	0.385172	normal	0.00907709	0.0404138	0.941999	normal	0.115962	0.582264	0.427358	normal
Sspon.02G0006710-2D	Sspp2c45	0	0	0	0	0	0	0	0	0	0	0	0	0	0	0	0	0	0	0	0	0	0	0	0	--	--	--	--	--	--	--	--	--	--	--	--
Sspon.02G0006910-4D	Sspp2c46	484	567	523	309	396	429	628	461	325	292	185	233	16.7793	17.5377	16.1075	9.17256	11.4576	14.458	16.6071	12.7669	10.157	8.06531	7.17454	7.56515	0.00566152	0.0436237	-0.55472	normal	0.125252	0.287352	-0.312496	normal	0.279451	0.784758	0.224179	normal
Sspon.02G0013130-3D	Sspp2c47	18	46	16	8	34	8	18	9	7	68	9	59	0.83425	1.90214	0.658783	0.317481	1.31514	0.360443	0.636358	0.333212	0.292466	2.51098	0.466616	2.561	0.312692	0.594005	-0.460966	normal	--	--	--	--	--	--	--	--
Sspon.03G0002800-1A	Sspp2c48	459	435	700	508	561	580	398	459	335	337	381	396	11.5896	9.79957	15.7019	10.9831	11.8219	14.2366	7.66557	9.25813	7.62525	6.77947	10.7616	9.3645	0.787363	0.9128	-0.0546803	normal	0.00720992	0.033726	-0.549574	normal	0.0072688	0.136574	-0.465412	normal
Sspon.03G0012580-1A	Sspp2c49	0	0	0	3	0	0	5	0	3	1	0	0	0	0	0	0.0953969	0	0	0.14164	0	0.100435	0.0295882	0	0	--	--	--	--	--	--	--	--	--	--	--	--
Sspon.01G0007980-1A	Sspp2c5	0	0	1	0	0	0	0	0	0	0	0	0	0	0	0.0371457	0	0	0	0	0	0	0	0	0	--	--	--	--	--	--	--	--	--	--	--	--
Sspon.03G0013630-1A	Sspp2c50	251	322	417	409	318	168	375	162	311	272	218	187	7.88392	9.02372	11.636	11.0001	8.33612	5.12979	8.98472	4.06479	8.80607	6.80686	7.65982	5.50101	0.351259	0.629343	-0.247066	normal	0.223621	0.423107	-0.335911	normal	0.7893	0.972966	-0.0682808	normal
Sspon.03G0015730-1A	Sspp2c51	1457	1682	1919	1434	1165	1483	3112	2556	2203	1723	1659	1496	40.3018	41.51	47.1561	33.9639	26.8942	39.8775	65.6614	56.4781	54.9329	37.9717	51.334	38.7552	0.013653	0.0827224	-0.402228	normal	0.000409656	0.00316859	0.476449	normal	3.19671e-08	5.80599e-06	0.839125	normal
Sspon.03G0031470-1B	Sspp2c52	0	0	0	0	0	0	0	0	0	0	0	0	0	0	0	0	0	0	0	0	0	0	0	0	--	--	--	--	--	--	--	--	--	--	--	--
Sspon.03G0032460-1B	Sspp2c53	166	130	125	80	102	62	75	88	85	67	16	53	7.04833	4.92473	4.71505	2.90852	3.61449	2.55913	2.4291	2.9848	3.2535	2.26654	0.759962	2.10759	0.00645709	0.0479668	-0.813357	normal	0.00551417	0.0271903	-0.846312	normal	0.990427	0.998718	0.00321011	normal
Sspon.03G0012580-2B	Sspp2c54	0	6	7	2	0	0	3	1	2	3	3	1	0	0.335077	0.389249	0.107193	0	0	0.143238	0.0500018	0.112853	0.149611	0.210061	0.0586225	--	--	--	--	--	--	--	--	--	--	--	--
Sspon.03G0033420-1B	Sspp2c55	2542	3764	2916	2005	3061	1722	2211	1949	2097	2837	2578	2461	92.1067	121.682	93.8645	62.2062	92.5651	60.6556	61.1096	56.4133	68.4963	81.9001	104.494	83.5142	0.00361141	0.0313219	-0.54539	normal	3.52987e-06	5.0235e-05	-0.692583	normal	0.456314	0.883653	-0.125854	normal
Sspon.03G0015730-2B	Sspp2c56	946	1028	984	666	770	588	1320	1248	790	702	716	758	41.0017	39.7526	37.8882	24.7166	27.8529	24.7748	43.6405	43.2095	30.8668	24.2414	34.715	30.769	2.53519e-05	0.000629767	-0.651818	normal	0.927567	0.96662	0.0149392	normal	0.000176108	0.00947748	0.62848	normal
Sspon.03G0037220-1B	Sspp2c57	0	0	0	0	0	0	0	0	0	0	0	0	0	0	0	0	0	0	0	0	0	0	0	0	--	--	--	--	--	--	--	--	--	--	--	--
Sspon.03G0002800-2C	Sspp2c58	70	73	107	73	149	76	55	79	63	162	70	69	1.66965	1.5535	2.2673	1.49091	2.96607	1.76223	1.00068	1.50525	1.35463	3.07858	1.86775	1.54137	0.743325	0.891633	0.109635	normal	0.218387	0.417001	-0.433103	normal	0.124729	0.600542	-0.429482	normal
Sspon.03G0031470-2C	Sspp2c59	0	0	0	0	0	0	0	0	0	0	0	0	0	0	0	0	0	0	0	0	0	0	0	0	--	--	--	--	--	--	--	--	--	--	--	--
Sspon.01G0011780-1A	Sspp2c6	27	25	59	8	6	20	33	13	62	23	8	8	0.520828	0.430261	1.01107	0.132137	0.0965939	0.375044	0.485567	0.200322	1.07814	0.353482	0.172629	0.144528	0.0172505	0.0971406	-1.06898	normal	0.844233	0.92477	-0.0972738	normal	0.0415774	0.370586	0.600377	normal
Sspon.03G0032460-2C	Sspp2c60	111	96	35	47	47	22	52	63	33	49	12	6	4.93403	3.80725	1.38212	1.78887	1.74359	0.950656	1.76314	2.23704	1.32235	1.73534	0.596696	0.249783	0.021647	0.113666	-0.914084	normal	0.0733405	0.197327	-0.751238	normal	0.528616	0.910847	0.188367	normal
Sspon.03G0012580-3C	Sspp2c61	280	252	254	221	301	242	222	259	243	474	315	331	4.6733	3.75256	3.76615	3.15836	4.19276	3.92648	2.82633	3.45318	3.65616	6.30309	5.88125	5.174	0.484984	0.738299	-0.155173	normal	0.243672	0.447231	-0.259116	normal	0.65614	0.944973	-0.0915566	normal
Sspon.03G0033420-1P	Sspp2c62	797	831	1180	1106	926	880	1015	1220	881	1371	1015	923	34.4578	32.0547	45.322	40.9438	33.4125	36.9857	33.4734	42.135	34.3367	47.2255	49.0895	37.3735	0.737515	0.888825	-0.0583009	normal	0.997346	0.998802	0.000560358	normal	0.707612	0.957626	0.057147	normal
Sspon.03G0015730-3C	Sspp2c63	3012	3036	3788	2904	2775	2464	4977	4827	3857	2998	2962	2954	92.4353	83.1278	103.274	76.3103	71.0746	73.5099	116.508	118.335	106.705	73.3034	101.686	84.9037	0.00369655	0.0318523	-0.381792	normal	0.00894589	0.0399445	0.315623	normal	9.65169e-09	1.9691e-06	0.680517	normal
Sspon.03G0002800-3D	Sspp2c64	220	204	278	136	191	142	120	114	107	299	262	129	9.37168	7.7533	10.5205	4.96064	6.79042	5.88038	3.89925	3.87931	4.10896	10.1479	12.485	5.14657	0.00828679	0.0579593	-0.647147	normal	6.70688e-06	8.90681e-05	-1.12926	down	0.0891296	0.52371	-0.400616	normal
Sspon.03G0031470-3D	Sspp2c65	0	0	0	0	0	0	0	0	0	0	0	0	0	0	0	0	0	0	0	0	0	0	0	0	--	--	--	--	--	--	--	--	--	--	--	--
Sspon.03G0032460-3D	Sspp2c66	104	145	123	100	60	70	73	104	90	98	50	48	4.46674	5.55632	4.69311	3.67757	2.15069	2.92266	2.39158	3.56817	3.4846	3.35346	2.40227	1.93078	0.0222918	0.115823	-0.704894	normal	0.0647143	0.180239	-0.571544	normal	0.617467	0.934715	0.136099	normal
Sspon.04G0001440-1A	Sspp2c67	198	219	199	52	83	39	48	40	61	104	53	32	8.64644	8.53252	7.72011	1.94437	3.02495	1.65561	1.59889	1.39536	2.40135	3.61839	2.58906	1.30874	3.29024e-09	2.72711e-07	-1.73236	down	1.42743e-11	5.99043e-10	-2.02118	down	0.624667	0.937122	-0.143704	normal
Sspon.04G0006060-1A	Sspp2c68	6	5	0	0	0	0	1	6	2	2	0	0	0.268075	0.199314	0	0	0	0	0.0340809	0.214147	0.0805543	0.0711943	0	0	--	--	--	--	--	--	--	--	--	--	--	--
Sspon.04G0014050-1A	Sspp2c69	100	120	110	75	139	106	93	134	112	75	41	114	3.44163	3.68474	3.36322	2.21018	3.99252	3.54643	2.44147	3.68403	3.47484	2.05653	1.57849	3.67453	0.638467	0.836176	-0.142739	normal	0.741431	0.865849	-0.0993546	normal	0.876501	0.986333	0.0408484	normal
Sspon.01G0011790-1A	Sspp2c7	55	22	69	26	31	16	60	23	30	49	18	20	2.30897	0.824022	2.57337	0.934613	1.08614	0.652976	1.92137	0.771324	1.13535	1.63893	0.84532	0.786353	0.0588022	0.221537	-0.794024	normal	0.364147	0.576828	-0.420268	normal	0.325285	0.815016	0.299026	normal
Sspon.04G0018380-1A	Sspp2c70	24	72	89	47	71	69	78	41	44	59	142	71	1.49507	4.0017	4.92537	2.50699	3.69129	4.17852	3.70639	2.04028	2.47091	2.92828	9.89539	4.14231	0.882908	0.955154	-0.0571581	normal	0.538448	0.7271	-0.265375	normal	0.576172	0.924933	-0.16205	normal
Sspon.04G0001440-2B	Sspp2c71	722	608	821	760	697	557	601	601	622	279	208	257	18.9555	14.2417	19.1487	17.085	15.2721	14.2159	12.0359	12.6045	14.7211	5.83594	6.10877	6.31922	0.234008	0.507543	-0.210383	normal	0.0291561	0.0998448	-0.375117	normal	0.345036	0.827383	-0.153214	normal
Sspon.04G0006060-2B	Sspp2c72	2	0	0	0	2	0	0	6	2	4	0	0	0.0917162	0	0	0	0.0765445	0	0	0.219797	0.0826797	0.146146	0	0	--	--	--	--	--	--	--	--	--	--	--	--
Sspon.04G0026520-1P	Sspp2c73	158	164	131	100	142	83	71	68	111	195	222	111	2.35109	2.1773	1.73174	1.27414	1.76347	1.20064	0.80589	0.808306	1.48898	2.31183	3.69538	1.54692	0.0545061	0.211364	-0.547391	normal	0.00472822	0.0240109	-0.905303	normal	0.316108	0.809264	-0.273672	normal
Sspon.04G0026520-1T	Sspp2c74	103	34	118	38	115	60	30	31	52	40	194	30	3.13514	0.923335	3.1908	0.99039	2.92136	1.77538	0.696539	0.753763	1.42684	0.970038	6.60563	0.855211	0.455661	0.716099	-0.294693	normal	0.0138776	0.056327	-1.06844	normal	0.0801315	0.503133	-0.525715	normal
Sspon.04G0014050-2B	Sspp2c75	50	42	37	35	61	44	61	49	47	57	31	54	2.50435	1.87688	1.64636	1.50106	2.5499	2.1424	2.33056	1.96054	2.12215	2.27463	1.73692	2.5331	0.980779	0.993533	-0.00922834	normal	0.799117	0.899717	0.102223	normal	0.775538	0.971368	0.0831077	normal
Sspon.04G0001440-3C	Sspp2c76	1743	1596	1609	1618	1827	1706	2709	2802	2541	1507	1201	2111	45.9228	37.5167	37.6604	36.5017	40.1733	43.695	54.4433	58.973	60.3516	31.634	35.3971	52.0897	0.667878	0.853115	-0.0617769	normal	2.189e-05	0.000252406	0.540417	normal	4.33455e-06	0.000438462	0.582347	normal
Sspon.04G0006060-3C	Sspp2c77	26	8	0	0	4	0	0	5	0	0	0	7	1.16166	0.318902	0	0	0.149154	0	0	0.178455	0	0	0	0.292912	--	--	--	--	--	--	--	--	--	--	--	--
Sspon.04G0014050-3C	Sspp2c78	44	47	73	90	83	93	79	71	45	97	62	62	1.53663	1.46445	2.26484	2.6913	2.41915	3.15734	2.1045	1.98075	1.41671	2.69897	2.42215	2.02788	0.137252	0.374138	0.498748	normal	0.835602	0.920083	0.0795813	normal	0.178002	0.681297	-0.364397	normal
Sspon.04G0018380-2C	Sspp2c79	209	289	267	380	288	256	389	378	259	606	460	742	9.39431	11.5898	10.6617	14.6253	10.8039	11.1861	13.3375	13.5726	10.4947	21.702	23.1297	31.236	0.521538	0.763635	0.143669	normal	0.241174	0.444306	0.254435	normal	0.624389	0.93711	0.0972445	normal
Sspon.01G0013700-1A	Sspp2c8	99	147	62	89	182	91	45	40	67	125	75	98	4.61298	6.11118	2.56647	3.55091	7.0776	4.12202	1.59943	1.48888	2.81433	4.64051	3.90932	4.27667	0.820589	0.927327	0.0781232	normal	0.0102383	0.0445343	-0.998416	normal	0.00292863	0.0739287	-0.845841	normal
Sspon.04G0018380-1P	Sspp2c80	816	937	993	1174	865	1238	1514	1128	882	1817	1643	1311	23.3645	23.9369	25.2589	28.7831	20.6705	34.4595	33.0672	25.8006	22.7661	41.4506	52.6257	35.1562	0.432815	0.698999	0.14316	normal	0.246652	0.450756	0.192956	normal	0.812559	0.976614	0.0431551	normal
Sspon.04G0001440-4D	Sspp2c81	1384	1601	1872	1433	1310	1196	1617	1660	1353	980	702	1072	50.783	52.4125	61.022	45.0228	40.1164	42.6615	45.2582	48.6569	44.7542	28.6496	28.8146	36.8392	0.00495364	0.0394388	-0.406756	normal	0.104304	0.253046	-0.216387	normal	0.150104	0.643489	0.187938	normal
Sspon.04G0014050-4D	Sspp2c82	41	46	79	53	71	57	77	51	92	34	27	52	1.39906	1.40046	2.39485	1.54858	2.02199	1.89082	2.00424	1.3902	2.83005	0.924361	1.03065	1.66184	0.970088	0.989415	0.0135666	normal	0.534362	0.723886	0.244431	normal	0.525645	0.909573	0.180175	normal
Sspon.04G0018380-3D	Sspp2c83	1	0	0	13	9	16	1	9	17	19	19	20	0.040232	0	0	0.447835	0.302191	0.625768	0.0306886	0.289247	0.616557	0.609024	0.855103	0.753589	--	--	--	--	--	--	--	--	--	--	--	--
Sspon.05G0003740-1A	Sspp2c84	0	0	0	0	0	0	0	0	0	0	0	0	0	0	0	0	0	0	0	0	0	0	0	0	--	--	--	--	--	--	--	--	--	--	--	--
Sspon.05G0004550-1A	Sspp2c85	522	471	584	313	422	240	274	291	222	184	76	59	20.557	16.549	20.4315	10.5545	13.8698	9.18802	8.23084	9.15452	7.88124	5.77319	3.34808	2.17607	0.000200458	0.00335384	-0.778571	normal	2.12955e-09	6.06129e-08	-1.12665	down	0.15524	0.649709	-0.293033	normal
Sspon.05G0004670-1A	Sspp2c86	264	229	292	349	431	451	601	549	358	576	750	719	7.90191	6.1154	7.76443	8.94452	10.7665	13.1228	13.7217	13.1267	9.65972	13.736	25.1121	20.1553	0.0179323	0.0997759	0.50559	normal	0.00037683	0.00294787	0.747512	normal	0.272249	0.780805	0.211253	normal
Sspon.05G0010340-1A	Sspp2c87	391	573	525	232	281	285	427	390	314	726	357	450	8.31104	10.8666	9.91372	4.22251	4.98487	5.88906	6.92328	6.62213	6.01675	12.2949	8.48869	8.95827	4.70123e-06	0.000153001	-0.953885	normal	0.00531166	0.0263954	-0.533862	normal	0.0325523	0.325473	0.407236	normal
Sspon.05G0016870-1A	Sspp2c88	0	0	0	0	0	0	0	0	0	0	0	0	0	0	0	0	0	0	0	0	0	0	0	0	--	--	--	--	--	--	--	--	--	--	--	--
Sspon.05G0016870-1T	Sspp2c89	1	5	0	0	0	0	0	0	0	0	0	0	0.028696	0.128013	0	0	0	0	0	0	0	0	0	0	--	--	--	--	--	--	--	--	--	--	--	--
Sspon.01G0013840-1A	Sspp2c9	211	229	219	211	281	185	209	177	223	221	180	171	9.30768	9.01272	8.58225	7.96975	10.3451	7.93328	7.03251	6.23715	8.86782	7.76714	8.88229	7.06461	0.722169	0.881546	-0.0820926	normal	0.302858	0.514538	-0.245678	normal	0.50942	0.904527	-0.144867	normal
Sspon.05G0021970-1B	Sspp2c90	550	669	543	596	782	675	816	795	578	858	499	696	21.9918	23.8664	19.2884	20.4056	26.096	26.2376	24.8882	25.3934	20.8343	27.3335	22.3199	26.064	0.59223	0.808755	0.096838	normal	0.389559	0.600465	0.147218	normal	0.786228	0.972839	0.0446727	normal
Sspon.05G0004550-2B	Sspp2c91	53	78	54	60	89	39	33	68	64	13	4	3	1.41498	1.85793	1.28076	1.3716	1.98304	1.01219	0.672037	1.45023	1.54031	0.27652	0.119461	0.0750116	0.802644	0.918917	-0.0907359	normal	0.523877	0.71549	-0.256259	normal	0.691988	0.953152	-0.11706	normal
Sspon.05G0010340-2B	Sspp2c92	494	595	357	334	454	312	610	504	454	742	370	611	11.2576	12.0976	7.22748	6.51734	8.63465	6.9119	10.6037	9.17498	9.32673	13.4721	9.43226	13.0405	0.0301562	0.142594	-0.492449	normal	0.828933	0.916792	-0.0455488	normal	0.017608	0.234303	0.430199	normal
Sspon.05G0012150-2B	Sspp2c93	119	138	169	181	109	57	89	142	67	144	201	193	4.34505	4.49561	5.48193	5.65888	3.32157	2.02323	2.47881	4.14182	2.20534	4.1891	8.2099	6.59992	0.266469	0.545047	-0.363878	normal	0.0491534	0.14727	-0.618093	normal	0.555832	0.918504	-0.167438	normal
Sspon.05G0016870-2B	Sspp2c94	0	4	0	0	0	0	0	0	0	0	0	0	0	0.0747306	0	0	0	0	0	0	0	0	0	0	--	--	--	--	--	--	--	--	--	--	--	--
Sspon.05G0021970-2C	Sspp2c95	247	277	347	299	346	260	307	305	263	237	283	225	9.51162	9.51697	11.871	9.85899	11.1199	9.73315	9.01781	9.38236	9.12991	7.27136	12.191	8.11471	0.778106	0.908124	-0.0592232	normal	0.509295	0.703927	-0.136943	normal	0.699213	0.954414	-0.0719455	normal
Sspon.05G0004670-2C	Sspp2c96	342	295	459	406	327	452	720	600	507	789	693	667	11.322	8.71323	13.4992	11.5087	9.03466	14.5464	18.1817	15.8672	15.1306	20.8105	25.6639	20.6802	0.972439	0.990396	0.00777861	normal	0.00427845	0.0221538	0.56383	normal	0.00542557	0.113459	0.514851	normal
Sspon.05G0004550-3C	Sspp2c97	414	339	414	288	323	301	249	283	269	68	50	69	18.3556	13.41	16.3068	10.9336	11.952	12.9735	8.42119	10.0233	10.7516	2.40208	2.47989	2.86517	0.0240033	0.121918	-0.452144	normal	0.00118946	0.0077531	-0.669061	normal	0.313828	0.807425	-0.193053	normal
Sspon.05G0003740-2C	Sspp2c98	0	0	0	0	0	0	0	0	0	0	0	0	0	0	0	0	0	0	0	0	0	0	0	0	--	--	--	--	--	--	--	--	--	--	--	--
Sspon.05G0010340-3C	Sspp2c99	679	1205	982	464	611	431	598	599	543	1016	633	734	14.5753	23.078	18.7266	8.52846	10.9461	8.99391	9.79164	10.2714	10.5076	17.3761	15.2001	14.7563	9.74187e-07	3.97205e-05	-0.992022	normal	6.4215e-06	8.56416e-05	-0.840431	normal	0.328758	0.816984	0.164357	normal

## Sheet: Table S6
Table S6 The FPKM value of SsPP2Cs responded to cold stress
gene_ID	Control	LT0.5h	LT1h	LT6h	Control vs LT0.5h	Control vs LT1h	Control1 vs LT6h	LT0.5h vs LT1h	LT1h vs LT6h
Sspp2c1	66.8259	15.6174	45.7279	92.8268	down	normal	normal	up	up
Sspp2c27	4.52917	1.39029	1.49789	3.78817	normal	down	normal	normal	up
Sspp2c8	4.43021	4.91684	1.96754	4.2755	normal	normal	normal	normal	up
Sspp2c20	35.2651	17.4971	42.8494	63.1815	down	normal	up	up	normal
Sspp2c19	62.3206	22.4005	57.9311	97.6153	down	normal	normal	up	normal
Sspp2c31	14.5475	5.94031	11.9341	20.073	down	normal	normal	normal	normal
Sspp2c23	138.952	75.6065	87.7479	166.122	normal	normal	normal	normal	up
Sspp2c40	12.5084	5.14775	8.64486	13.1901	down	normal	normal	normal	normal
Sspp2c64	9.21517	5.87715	3.96251	9.25983	normal	down	normal	normal	up
Sspp2c67	8.29969	2.20831	1.79853	2.5054	down	down	down	normal	normal
Sspp2c71	17.4486	15.5243	13.1205	6.08798	normal	normal	down	normal	normal
Sspp2c80	24.1868	27.9711	27.2113	43.0775	normal	normal	up	normal	normal
Sspp2c79	10.5486	12.2051	12.4683	25.3559	normal	normal	up	normal	up
Sspp2c73	2.08671	1.41275	1.03439	2.51804	normal	normal	normal	normal	up
Sspp2c85	19.1791	11.2041	8.4222	3.76578	normal	down	down	normal	normal
Sspp2c91	1.51789	1.45561	1.22086	0.156998	normal	normal	down	normal	down
Sspp2c97	16.0241	11.953	9.73204	2.58238	normal	normal	down	normal	down
Sspp2c105	7.45076	6.84097	4.96766	1.99658	normal	normal	down	normal	normal
Sspp2c86	7.26058	10.9446	12.1694	19.6678	normal	normal	up	normal	normal
Sspp2c96	11.1781	11.6966	16.3932	22.3849	normal	normal	up	normal	normal
Sspp2c104	4.90414	5.76154	6.87694	9.79919	normal	normal	up	normal	normal
Sspp2c93	4.7742	3.66789	2.94199	6.33297	normal	normal	normal	normal	up
Sspp2c110	4.36894	1.85397	1.88358	2.73499	down	normal	normal	normal	normal
Sspp2c136	0.70764	0.834771	1.12658	0.0756368	normal	normal	--	normal	down
Sspp2c144	7.65358	15.4363	18.7033	2.44673	normal	up	down	normal	down
Sspp2c137	0.816316	1.79791	2.28513	0.195276	normal	up	normal	normal	down
Sspp2c143	0.371971	0.950757	1.28827	0.0746197	normal	normal	--	normal	down

## Sheet: Table S7
Table S7 The primers used for qPCR
Gene name	geneID	Forward	Reverse
RCAR3	Sspon.04G0014040-1T	GAACCACAACCAAGCTAGCC	TAACAACCACACCTGAGGCT
DIP2	Sspon.08G0002260-3C	GAGCTGGAGAAGTTGCAAGG	CTTGTTCCTCCTCGCGAATG
PYL10	Sspon.07G0025390-2C	GCCCAGACCAATAAAACCCG	GCAGAAGACGATGGTGGAAC
PYL5	Sspon.07G0005870-2D	AGTCAAGAAACAACGTGCCC	CAGTTGTTTGTCCGTCCCAG
PYL7	Sspon.04G0014040-3C	TAACAACCACACCTGAGGCT	CACACCACACACACACAGAA
Sspp2c110	Sspon.06G0009020-3C	ATTGAAAACGGACAGAGGCG	GGGGAAATGAAAGGATAGAGGG
Sspp2c144	Sspon.08G0022970-1P	ACTAACAACAATGAGGCGCC	ACCCGACTGCCTCCATAAAA
Sspp2c27	Sspon.01G0007840-2D	CGTGACCTCCCTGCCTTTTA	GGGTTGTTTGTTGACTCGCT
Sspp2c31	Sspon.01G0028590-3D	CCCAACAGTCCTCTACCCAG	TCCCCATTCCTGACTCCAAC
Sspp2c64	Sspon.03G0002800-3D	TTGCTTCGCGTCGTTTAGG	GGTTGGATTTCGAAAGGGCT
Sspp2c67	Sspon.04G0001440-1A	TCTGTCAGAACCGAACCCAA	AGGGGAGATGCTCTGAATCG
Sspp2c86	Sspon.05G0004670-1A	ACAGTACATACATAGCCGGGG	ACACCTGGGACACACGAATT
